# Supplementary material for: The Mutation of myomiR miR499 Impacts the Intermuscular Bones in Zebrafish
Source: Biology (Basel). 2025 Nov 25;14(12):1670. doi: 10.3390/biology14121670 (PMC12729833; doi:10.3390/biology14121670)
Supplement: Supplementary file 1 [file biology-14-01670-s001.zip]

Archive with 2 entries (2 files):
- biology-3958265-Supplementary Figures.docx
- Supplementary Table S1.xlsx
