# Supplementary material for: The Mutation of myomiR miR499 Impacts the Intermuscular Bones in Zebrafish
Source: Biology (Basel). 2025 Nov 25;14(12):1670. doi: 10.3390/biology14121670 (PMC12729833; doi:10.3390/biology14121670)
Supplement: Supplementary file 1 [file biology-14-01670-s001.zip › Supplementary Table S1.xlsx]

## Sheet: KOvsAB_deg_all
gene_id	KO	AB	log2FoldChange	pvalue	padj	gene_name	gene_chr	gene_start	gene_end	gene_strand	gene_length	gene_biotype	gene_description	tf_family
ENSDARG00000070714	9.74554	10201.7	-10.0145	1.90E-53	5.36E-49	zgc:173544	11	16014527	16021522	-	6916	protein_coding	zgc:173544 [Source:ZFIN;Acc:ZDB-GENE-030131-6229]	-
ENSDARG00000089525	1.39E-17	2609.79	-14.3543	1.34E-45	1.89E-41	si:dkeyp-98a7.4	22	25693295	25711403	+	718	protein_coding	si:dkeyp-98a7.4 [Source:ZFIN;Acc:ZDB-GENE-050208-760]	-
ENSDARG00000078394	27.0588	7569.69	-8.12175	1.38E-43	1.13E-39	CABZ01059627.1	10	19569052	19570346	+	1149	protein_coding	-	-
ENSDARG00000079681	28.1408	7713.86	-8.09264	1.60E-43	1.13E-39	CABZ01059627.2	10	19573791	19575962	+	1437	protein_coding	-	-
ENSDARG00000034403	14.0738	3911.91	-8.10674	7.99E-41	4.51E-37	zgc:173443	10	8077969	8079737	-	920	protein_coding	zgc:173443 [Source:ZFIN;Acc:ZDB-GENE-071004-101]	-
ENSDARG00000086418	1416.45	1.39E-17	13.4727	1.75E-40	8.24E-37	si:ch211-236p5.3	17	8291561	8305792	+	5628	protein_coding	si:ch211-236p5.3 [Source:ZFIN;Acc:ZDB-GENE-081028-31]	NACHT
novel.3795	75.7523	11175.7	-7.20264	2.60E-39	1.05E-35	-	CHR_ALT_CTG1_1_1	8606118	8609697	-	1707	-	- && Q7ZVI7.2 RecName: Full=Actin, cytoplasmic 1; AltName: Full=Beta-actin-1; Contains: RecName: Full=Actin, cytoplasmic 1, N-terminally processed && -	-
ENSDARG00000105499	1479.21	5.53835	8.0275	7.36E-36	2.60E-32	zgc:175135	11	18053333	18055134	+	1421	protein_coding	zgc:175135 [Source:ZFIN;Acc:ZDB-GENE-080214-1]	-
novel.3768	15.1559	2442.52	-7.32125	2.02E-35	6.33E-32	-	CHR_ALT_CTG19_1_3	31569111	31573560	+	806	-	- && O88513.1 RecName: Full=Geminin && PF07412:Geminin	-
ENSDARG00000089478	134.184	11752.4	-6.45134	2.09E-34	5.89E-31	si:dkey-241l7.4	20	54024559	54025947	+	891	protein_coding	si:dkey-241l7.4 [Source:ZFIN;Acc:ZDB-GENE-041014-238]	Lectin_C
novel.5559	1.08909	947.246	-9.61674	9.10E-34	2.34E-30	-	CHR_ALT_CTG5_2_14	57457631	57461370	+	1454	-	- && - && -	-
ENSDARG00000096097	37.8795	3037.67	-6.32099	1.67E-31	3.94E-28	si:dkeyp-98a7.3	22	25704430	25705660	+	640	protein_coding	si:dkeyp-98a7.3 [Source:ZFIN;Acc:ZDB-GENE-050208-679]	-
novel.4864	11.9097	1420.41	-6.88396	1.97E-31	4.27E-28	-	CHR_ALT_CTG2_1_12	50190581	50214631	-	2535	-	- && Q28CM3.1 RecName: Full=Maternal DNA replication licensing factor mcm6; AltName: Full=Maternal minichromosome maintenance protein 6; Short=mMCM6 && PF00493:MCM P-loop domain|PF14551:MCM N-terminal domain|PF18263:MCM6 C-terminal winged-helix domain|PF17207:MCM OB domain	MCM
ENSDARG00000061226	715.26	2.76583	7.94797	7.78E-31	1.57E-27	timp2a	12	33990947	34035364	-	3127	protein_coding	TIMP metallopeptidase inhibitor 2a [Source:ZFIN;Acc:ZDB-GENE-030612-1]	-
ENSDARG00000058480	1.39E-17	488.868	-11.9382	1.77E-29	3.33E-26	chtf18	1	9199031	9227204	+	3982	protein_coding	CTF18, chromosome transmission fidelity factor 18 homolog (S. cerevisiae) [Source:ZFIN;Acc:ZDB-GENE-050522-508]	AAA
novel.3013	1.39E-17	411.24	-11.6888	9.72E-28	1.71E-24	-	CHR_ALT_CTG14_1_28	34049567	34051199	+	1017	-	- && Q7ZV35.1 RecName: Full=Mediator of RNA polymerase II transcription subunit 7; AltName: Full=Cofactor required for Sp1 transcriptional activation subunit 9; Short=CRSP complex subunit 9; AltName: Full=Mediator complex subunit 7 && PF05983:MED7 protein	MED7
novel.3936	1.08909	500.882	-8.69765	2.95E-27	4.90E-24	-	CHR_ALT_CTG1_1_6	14008508	14014826	+	1822	-	- && Q7SXS8.2 RecName: Full=Histone PARylation factor 1 && -	-
novel.2692	1.08909	485.172	-8.65169	6.23E-27	9.77E-24	-	CHR_ALT_CTG12_1_6	17629159	17652066	-	3206	-	- && Q8K4R9.2 RecName: Full=Disks large-associated protein 5; Short=DAP-5; AltName: Full=Discs large homolog 7; AltName: Full=Disks large-associated protein DLG7; AltName: Full=Hepatoma up-regulated protein homolog; Short=HURP && PF03359:Guanylate-kinase-associated protein (GKAP) protein	-
novel.3792	3.25315	548.014	-7.3453	2.12E-26	3.15E-23	-	CHR_ALT_CTG1_1_1	8555334	8565690	-	2178	-	- && Q8C2E4.2 RecName: Full=Pentatricopeptide repeat-containing protein 1, mitochondrial && -	-
ENSDARG00000062056	411.196	1.84164	7.70377	2.53E-26	3.57E-23	elmod1	21	22099300	22115192	-	5319	protein_coding	ELMO/CED-12 domain containing 1 [Source:ZFIN;Acc:ZDB-GENE-070112-262]	-
ENSDARG00000088895	9.74554	760.568	-6.26911	5.36E-26	7.21E-23	si:dkeyp-98a7.7	22	25715925	25717213	+	665	protein_coding	si:dkeyp-98a7.7 [Source:ZFIN;Acc:ZDB-GENE-050208-520]	-
ENSDARG00000096447	9.74554	738.388	-6.22642	1.09E-25	1.40E-22	BX005461.1	24	1106270	1107907	+	1286	lincRNA	-	-
ENSDARG00000041411	1.39E-17	319.749	-11.3259	2.80E-25	3.44E-22	rad51	20	46427963	46442137	+	2131	protein_coding	RAD51 recombinase [Source:ZFIN;Acc:ZDB-GENE-040426-2286]	-
ENSDARG00000099511	315.973	1.39E-17	11.3087	4.28E-25	5.03E-22	CABZ01034698.2	22	7971101	8074212	-	3146	protein_coding	-	-
novel.2723	24.8946	1190.3	-5.57269	5.49E-25	6.18E-22	-	CHR_ALT_CTG12_2_1	19225959	19230354	+	1783	-	- && Q13442.1 RecName: Full=28 kDa heat- and acid-stable phosphoprotein; AltName: Full=PDGF-associated protein; Short=PAP; AltName: Full=PDGFA-associated protein 1; Short=PAP1 && PF10252:Casein kinase substrate phosphoprotein PP28	-
ENSDARG00000079645	311.645	1.39E-17	11.2888	5.69E-25	6.18E-22	sc:d217	22	7896072	8006342	-	2814	protein_coding	sc:d217 [Source:ZFIN;Acc:ZDB-GENE-080303-15]	-
novel.3793	1.39E-17	298.494	-11.2267	1.37E-24	1.43E-21	-	CHR_ALT_CTG1_1_1	8595165	8601268	-	2257	-	- && Q96ME1.2 RecName: Full=F-box/LRR-repeat protein 18; AltName: Full=F-box and leucine-rich repeat protein 18 && -	-
novel.3383	282.429	0.917475	8.07366	5.43E-24	5.47E-21	-	CHR_ALT_CTG17_1_14	21996108	21997749	-	1465	-	- && - && -	-
ENSDARG00000008835	23.8125	1030.42	-5.42843	8.13E-24	7.91E-21	A2ML1 (1 of many)	3	3432960	3448095	-	4813	protein_coding	si:dkey-46g23.5 [Source:ZFIN;Acc:ZDB-GENE-030131-9306]	A2M_comp
novel.3160	274.854	1.39E-17	11.1076	9.47E-24	8.91E-21	-	CHR_ALT_CTG15_1_18	27303679	27304453	-	526	-	- && - && -	-
novel.2093	1.39E-17	270.769	-11.0861	1.11E-23	1.01E-20	-	7	73861069	73891986	+	723	-	- && - && -	-
novel.3019	1.08909	347.473	-8.17025	1.23E-23	1.09E-20	-	CHR_ALT_CTG14_1_28	33940589	33946143	-	1632	-	- && Q6UX98.1 RecName: Full=Probable palmitoyltransferase ZDHHC24; AltName: Full=Zinc finger DHHC domain-containing protein 24; Short=DHHC-24 && PF01529:DHHC palmitoyltransferase	-
ENSDARG00000099520	7.5814	504.579	-6.03461	5.93E-23	5.07E-20	CU571163.1	4	1844336	1845156	+	419	lincRNA	-	-
novel.1951	1.39E-17	248.59	-10.9629	7.70E-23	6.39E-20	-	5	64658567	64660104	-	464	-	- && - && -	-
novel.4707	4544.73	162.644	4.80328	8.27E-23	6.67E-20	-	CHR_ALT_CTG24_2_3	24036188	24039103	-	590	-	- && P00701.2 RecName: Full=Lysozyme C; AltName: Full=1,4-beta-N-acetylmuramidase C; Flags: Precursor && -	-
ENSDARG00000002347	1.39E-17	243.969	-10.9358	1.10E-22	8.59E-20	cyp11a1	25	22319940	22335283	+	2832	protein_coding	cytochrome P450, family 11, subfamily A, polypeptide 1 [Source:ZFIN;Acc:ZDB-GENE-010306-1]	p450
novel.3020	1.39E-17	243.045	-10.9303	1.20E-22	9.13E-20	-	CHR_ALT_CTG14_1_28	33967335	33974909	-	2049	-	- && Q6P839.1 RecName: Full=Forkhead box protein A4; Short=FoxA4 && PF00250:Forkhead domain	Fork_head
novel.1755	1.39E-17	237.5	-10.8971	2.06E-22	1.53E-19	-	4	4162826	4163838	-	827	-	- && - && -	-
ENSDARG00000099154	5.41726	414.936	-6.22862	2.99E-22	2.17E-19	CABZ01032488.1	KN149764.1	4168	17479	-	1952	protein_coding	-	Aldedh
novel.3009	9.74554	518.441	-5.71633	3.55E-22	2.50E-19	-	CHR_ALT_CTG14_1_27	33261451	33268970	-	2612	-	- && Q9JMD3.1 RecName: Full=PCTP-like protein; Short=PCTP-L; AltName: Full=START domain-containing protein 10; Short=StARD10; AltName: Full=Serologically defined colon cancer antigen 28 homolog; AltName: Full=StAR-related lipid transfer protein 10 && PF01852:START domain	START
ENSDARG00000040443	16.238	687.56	-5.39389	5.00E-22	3.44E-19	polr2i	18	40909821	40913301	-	1230	protein_coding	polymerase (RNA) II (DNA directed) polypeptide I [Source:ZFIN;Acc:ZDB-GENE-041010-106]	-
novel.998	1.39E-17	225.486	-10.8222	6.28E-22	4.22E-19	-	2	47286740	47292850	+	3400	-	- && B3EWZ6.1 RecName: Full=MAM and LDL-receptor class A domain-containing protein 2; AltName: Full=Skeletal organic matrix MAM and LDL-receptor 2; Short=SOM MAM and LDL-receptor 2 && PF00629:MAM domain, meprin/A5/mu	-
novel.2707	2.17112	316.052	-7.11005	7.99E-22	5.24E-19	-	CHR_ALT_CTG12_1_7	18565352	18568739	-	1671	-	- && Q8CHP8.1 RecName: Full=Glycerol-3-phosphate phosphatase; Short=G3PP; AltName: Full=Aspartate-based ubiquitous Mg(2+)-dependent phosphatase; Short=AUM; AltName: Full=Phosphoglycolate phosphatase; Short=PGP && -	-
novel.4830	1.08909	280.011	-7.85896	1.39E-21	8.93E-19	-	CHR_ALT_CTG25_2_2	21114041	21127310	-	4078	-	- && Q9JIH7.2 RecName: Full=Serine/threonine-protein kinase WNK1; AltName: Full=Protein kinase lysine-deficient 1; AltName: Full=Protein kinase with no lysine 1 && -	-
novel.3925	1.39E-17	199.61	-10.6465	8.49E-21	5.32E-18	-	CHR_ALT_CTG1_1_41	40107887	40113398	+	2222	-	- && - && PF00642:Zinc finger C-x8-C-x5-C-x3-H type (and similar)	zf-CCCH
novel.4902	287.839	6171.46	-4.42172	1.95E-20	1.20E-17	-	CHR_ALT_CTG2_1_3	38283454	38285592	-	1135	-	- && - && -	-
novel.2691	4.3352	318.825	-6.16246	2.14E-20	1.29E-17	-	CHR_ALT_CTG12_1_6	17588522	17598914	-	2602	-	- && Q4R8E0.1 RecName: Full=Eukaryotic translation initiation factor 2-alpha kinase 1; AltName: Full=Heme-regulated eukaryotic initiation factor eIF-2-alpha kinase; AltName: Full=Hemin-sensitive initiation factor 2-alpha kinase && PF00069:Protein kinase domain	Pkinase
novel.4759	17.3201	600.69	-5.10664	2.23E-20	1.29E-17	-	CHR_ALT_CTG25_1_16	21713514	21741333	+	1667	-	- && Q9NRM2.2 RecName: Full=Zinc finger protein 277; AltName: Full=Nuclear receptor-interacting factor 4 && -	-
ENSDARG00000093129	2.17112	270.769	-6.88705	2.25E-20	1.29E-17	si:rp71-45k5.2	19	34994433	34995629	-	1007	protein_coding	si:rp71-45k5.2 [Source:ZFIN;Acc:ZDB-GENE-060503-753]	Fork_head
novel.3430	1.39E-17	188.52	-10.5641	2.79E-20	1.57E-17	-	CHR_ALT_CTG17_1_2	6554355	6566897	+	1480	-	- && O70247.1 RecName: Full=Sodium-dependent multivitamin transporter; Short=Na(+)-dependent multivitamin transporter; AltName: Full=Solute carrier family 5 member 6 && PF00474:Sodium:solute symporter family	-
ENSDARG00000004174	21.6484	676.47	-4.95815	3.01E-20	1.65E-17	cnot1	25	17313568	17346929	+	8596	protein_coding	CCR4-NOT transcription complex, subunit 1 [Source:ZFIN;Acc:ZDB-GENE-040915-1]	Not1
ENSDARG00000010423	19142	945.397	4.33948	3.05E-20	1.65E-17	npsn	7	38653481	38659477	-	1636	protein_coding	nephrosin [Source:ZFIN;Acc:ZDB-GENE-040420-2]	Astacin
ENSDARG00000098803	243.474	2.76583	6.39373	3.21E-20	1.71E-17	cyp2aa4	23	42362337	42372651	+	1841	protein_coding	cytochrome P450, family 2, subfamily AA, polypeptide 4 [Source:ZFIN;Acc:ZDB-GENE-040625-72]	p450
novel.5818	679.551	23.0973	4.87088	5.50E-20	2.87E-17	-	CHR_ALT_CTG6_1_46	49094218	49106183	+	6038	-	- && Q9H936.1 RecName: Full=Mitochondrial glutamate carrier 1; Short=GC-1; AltName: Full=Glutamate/H(+) symporter 1; AltName: Full=Solute carrier family 25 member 22 && -	-
ENSDARG00000117011	211.012	0.917475	7.6533	6.39E-20	3.28E-17	ewsr1b	13	159504	178764	+	1311	protein_coding	EWS RNA-binding protein 1b [Source:ZFIN;Acc:ZDB-GENE-030131-1600]	zf-RanBP
ENSDARG00000070605	14.0738	511.048	-5.17072	6.82E-20	3.44E-17	b4galnt2.2	3	23045214	23060121	+	3112	protein_coding	beta-1,4-N-acetyl-galactosaminyl transferase 2, tandem duplicate 2 [Source:ZFIN;Acc:ZDB-GENE-130530-731]	Glycos_transf_2
ENSDARG00000001129	5.41726	318.825	-5.84863	9.66E-20	4.78E-17	dicer1	17	19419989	19466319	-	9940	protein_coding	dicer 1, ribonuclease type III [Source:ZFIN;Acc:ZDB-GENE-030131-3445]	Ribonuclease_3
novel.2708	1.08909	229.182	-7.57012	1.04E-19	5.04E-17	-	CHR_ALT_CTG12_1_7	18571350	18578044	-	1355	-	- && Q5FVR1.1 RecName: Full=Probable palmitoyltransferase ZDHHC4; AltName: Full=Zinc finger DHHC domain-containing protein 4; Short=DHHC-4 && PF01529:DHHC palmitoyltransferase	-
ENSDARG00000056651	1.39E-17	176.506	-10.4691	1.09E-19	5.14E-17	gfra4a	13	14191293	14487524	-	4143	protein_coding	GDNF family receptor alpha 4a [Source:ZFIN;Acc:ZDB-GENE-080402-10]	-
novel.423	1.39E-17	176.506	-10.4691	1.09E-19	5.14E-17	-	13	46285679	46288502	-	774	-	- && - && -	-
ENSDARG00000055313	1.39E-17	173.734	-10.4463	1.38E-19	6.39E-17	slc12a10.1	7	4425348	4461104	-	3102	protein_coding	solute carrier family 12 (sodium/potassium/chloride transporters), member 10, tandem duplicate 1 [Source:ZFIN;Acc:ZDB-GENE-060503-330]	AA_permease
ENSDARG00000102299	249.967	3.69001	6.03224	1.49E-19	6.80E-17	cxcl8b.1	7	7839612	7845540	-	714	protein_coding	chemokine (C-X-C motif) ligand 8b, duplicate 1 [Source:ZFIN;Acc:ZDB-GENE-101026-3]	-
ENSDARG00000058445	1.39E-17	170.961	-10.4231	1.97E-19	8.84E-17	zgc:136472	1	9234928	9249943	-	1696	protein_coding	zgc:136472 [Source:ZFIN;Acc:ZDB-GENE-060421-2552]	-
ENSDARG00000057055	4.3352	280.011	-5.97526	3.55E-19	1.55E-16	ndufs8b	14	21671107	21678917	+	1002	polymorphic_pseudogene	NADH dehydrogenase (ubiquinone) Fe-S protein 8b [Source:ZFIN;Acc:ZDB-GENE-050522-131]	-
novel.4529	2.17112	238.424	-6.70361	3.57E-19	1.55E-16	-	CHR_ALT_CTG23_1_30	29373472	29385629	-	1508	-	- && P85968.1 RecName: Full=6-phosphogluconate dehydrogenase, decarboxylating && PF00393:6-phosphogluconate dehydrogenase, C-terminal domain|PF03446:NAD binding domain of 6-phosphogluconate dehydrogenase	NAD_binding_2
ENSDARG00000043740	48.7003	1091.41	-4.48281	4.21E-19	1.80E-16	efcab11	17	16423721	16533069	+	1562	protein_coding	EF-hand calcium binding domain 11 [Source:ZFIN;Acc:ZDB-GENE-050417-348]	-
ENSDARG00000092702	8.66347	355.791	-5.34099	4.37E-19	1.84E-16	si:dkeyp-20e4.8	22	25140904	25141630	+	338	protein_coding	si:dkeyp-20e4.8 [Source:ZFIN;Acc:ZDB-GENE-050208-356]	-
novel.6655	1.39E-17	164.492	-10.3675	4.63E-19	1.92E-16	-	KN150334.1	2083	9594	-	628	-	- && Q28C60.1 RecName: Full=Lysophospholipid acyltransferase LPCAT4; AltName: Full=1-acylglycerol-3-phosphate O-acyltransferase 7; Short=1-AGP acyltransferase 7; Short=1-AGPAT 7; AltName: Full=1-acylglycerophosphocholine O-acyltransferase; AltName: Full=1-acylglycerophosphoserine O-acyltransferase; AltName: Full=1-alkenylglycerophosphoethanolamine O-acyltransferase; AltName: Full=1-alkylglyceroph…	-
novel.871	12.9918	446.357	-5.08993	5.51E-19	2.25E-16	-	19	4761473	4767775	+	502	-	- && - && -	-
novel.4510	93.0655	1876.94	-4.33227	5.65E-19	2.28E-16	-	CHR_ALT_CTG23_1_29	28334628	28337455	+	563	-	- && Q28H51.1 RecName: Full=Baculoviral IAP repeat-containing protein 5.1; AltName: Full=Survivin1 && -	-
novel.2576	163.401	1.39E-17	10.3578	5.94E-19	2.36E-16	-	CHR_ALT_CTG11_1_9	16016114	16017386	-	1273	-	- && - && -	-
ENSDARG00000033227	3974.48	213.472	4.2178	6.13E-19	2.40E-16	lect2l	14	36885524	36887063	+	729	protein_coding	leukocyte cell-derived chemotaxin 2 like [Source:ZFIN;Acc:ZDB-GENE-070127-4]	-
novel.2690	10.8276	385.364	-5.13832	7.29E-19	2.82E-16	-	CHR_ALT_CTG12_1_6	17567654	17584727	-	4634	-	- && E1B9W9.1 RecName: Full=Ubiquitin carboxyl-terminal hydrolase 42; AltName: Full=Deubiquitinating enzyme 42; AltName: Full=Ubiquitin thioesterase 42; AltName: Full=Ubiquitin-specific-processing protease 42 && PF00443:Ubiquitin carboxyl-terminal hydrolase	UCH
ENSDARG00000095830	739.066	31.4146	4.55042	9.46E-19	3.61E-16	serpinb1l1	16	51266502	51272006	-	1527	protein_coding	serpin peptidase inhibitor, clade B (ovalbumin), member 1, like 1 [Source:ZFIN;Acc:ZDB-GENE-040715-5]	Serpin
novel.2921	15.1559	467.613	-4.9366	1.14E-18	4.30E-16	-	CHR_ALT_CTG14_1_13	21232858	21238395	-	1224	-	- && - && PF02627:Carboxymuconolactone decarboxylase family	CMD
ENSDARG00000105096	904.623	41.5803	4.439	1.18E-18	4.39E-16	si:ch1073-67j19.1	4	7817996	7821466	+	913	protein_coding	si:ch1073-67j19.1 [Source:ZFIN;Acc:ZDB-GENE-141216-297]	-
novel.5325	1.39E-17	155.251	-10.2842	1.45E-18	5.31E-16	-	CHR_ALT_CTG5_1_17	28285503	28304758	+	692	-	- && - && -	-
novel.3205	1.39E-17	154.326	-10.2755	1.65E-18	5.97E-16	-	CHR_ALT_CTG15_2_4	24944588	24945931	-	1344	-	- && - && -	-
novel.2884	19.4842	528.607	-4.75348	1.71E-18	6.12E-16	-	CHR_ALT_CTG13_2_2	8843974	8845365	+	895	-	- && Q3T0L5.1 RecName: Full=Epithelial cell adhesion molecule; Short=Ep-CAM; AltName: Full=Tumor-associated calcium signal transducer 1; AltName: CD_antigen=CD326; Flags: Precursor && -	-
ENSDARG00000022315	7.5814	313.28	-5.34721	2.08E-18	7.33E-16	atp6v1g1	5	57320113	57325557	+	1069	protein_coding	ATPase H+ transporting V1 subunit G1 [Source:ZFIN;Acc:ZDB-GENE-030131-6965]	-
ENSDARG00000070389	11.9097	381.667	-4.9884	2.37E-18	8.27E-16	foxf2b	20	26690036	26692944	+	2027	protein_coding	forkhead box F2b [Source:ZFIN;Acc:ZDB-GENE-041001-130]	Fork_head
ENSDARG00000074274	1.39E-17	150.63	-10.2406	2.80E-18	9.62E-16	POLR2E (1 of many)	2	56657804	56671326	+	1135	protein_coding	RNA polymerase II subunit E [Source:HGNC Symbol;Acc:HGNC:9192]	-
ENSDARG00000019521	2938.93	167.264	4.13402	3.12E-18	1.06E-15	mpx	10	7778870	7785945	-	3754	protein_coding	myeloid-specific peroxidase [Source:ZFIN;Acc:ZDB-GENE-030131-9460]	An_peroxidase
novel.4130	193.699	2.76583	6.06396	4.06E-18	1.36E-15	-	CHR_ALT_CTG21_1_16	27454183	27461570	+	1475	-	- && P04186.2 RecName: Full=Complement factor B; AltName: Full=C3/C5 convertase; Contains: RecName: Full=Complement factor B Ba fragment; Contains: RecName: Full=Complement factor B Bb fragment; Flags: Precursor && PF00089:Trypsin	Trypsin
ENSDARG00000043492	12.9918	405.695	-4.95217	4.19E-18	1.39E-15	irf1a	13	311380	318827	+	1439	protein_coding	interferon regulatory factor 1a [Source:ZFIN;Acc:ZDB-GENE-060421-4031]	IRF
novel.3941	1.08909	191.292	-7.30957	4.52E-18	1.48E-15	-	CHR_ALT_CTG1_1_7	14500215	14534399	-	3481	-	- && - && -	-
ENSDARG00000098096	169.893	1.84164	6.42916	5.75E-18	1.87E-15	slc12a1	18	5273953	5300028	+	2046	protein_coding	solute carrier family 12 (sodium/potassium/chloride transporter), member 1 [Source:ZFIN;Acc:ZDB-GENE-080130-3]	AA_permease
ENSDARG00000038271	10.8276	348.398	-4.99288	6.36E-18	2.04E-15	zgc:113293	2	205763	211064	+	1537	protein_coding	zgc:113293 [Source:ZFIN;Acc:ZDB-GENE-050417-453]	V-set
ENSDARG00000094478	220.751	3680.88	-4.05884	7.22E-18	2.29E-15	si:ch1073-75o15.4	9	8380728	8385896	+	684	protein_coding	si:ch1073-75o15.4 [Source:ZFIN;Acc:ZDB-GENE-100922-199]	-
ENSDARG00000076716	1.39E-17	141.388	-10.1493	9.55E-18	2.99E-15	palb2	1	9125023	9134045	-	2013	protein_coding	partner and localizer of BRCA2 [Source:ZFIN;Acc:ZDB-GENE-090313-43]	-
novel.5844	240.228	5.53835	5.40575	1.08E-17	3.36E-15	-	CHR_ALT_CTG6_2_1	9116451	9122669	+	1413	-	- && Q5E9L7.1 RecName: Full=Vacuolar protein sorting-associated protein 16 homolog && PF04840:Vps16, C-terminal region	-
ENSDARG00000078069	240.228	3903.6	-4.02167	1.21E-17	3.72E-15	rrm2	19	47564890	47571808	-	2430	protein_coding	ribonucleotide reductase M2 polypeptide [Source:ZFIN;Acc:ZDB-GENE-990415-25]	-
ENSDARG00000013961	8.66347	303.114	-5.10992	1.36E-17	4.12E-15	slc31a1	5	57328535	57354915	+	4740	protein_coding	solute carrier family 31 (copper transporter), member 1 [Source:ZFIN;Acc:ZDB-GENE-040415-3]	-
ENSDARG00000003706	1.39E-17	138.616	-10.1208	1.46E-17	4.38E-15	ryr2b	17	20009132	20118244	-	20050	protein_coding	ryanodine receptor 2b (cardiac) [Source:ZFIN;Acc:ZDB-GENE-061226-3]	SPRY
novel.6161	1.39E-17	136.768	-10.1014	1.68E-17	4.99E-15	-	CHR_ALT_CTG7_2_4	29351576	29356151	-	745	-	- && O08950.1 RecName: Full=Transcription initiation factor IIA subunit 2; AltName: Full=General transcription factor IIA subunit 2; AltName: Full=Transcription initiation factor IIA gamma chain; Short=TFIIA-gamma >Q80ZM7.2 RecName: Full=Transcription initiation factor IIA subunit 2; AltName: Full=General transcription factor IIA subunit 2; AltName: Full=Transcription initiation factor IIA gamma …	-
novel.4742	1.08909	158.023	-7.03413	1.97E-17	5.80E-15	-	CHR_ALT_CTG25_1_11	18381244	18384015	-	1185	-	- && A2CEH0.1 RecName: Full=POC1 centriolar protein homolog B; AltName: Full=WD repeat domain 51B && -	-
novel.3829	97.3938	1645.9	-4.07728	2.32E-17	6.75E-15	-	CHR_ALT_CTG1_1_2	9144385	9152946	+	2437	-	- && P62205.1 RecName: Full=Serine/threonine-protein kinase PLK1; AltName: Full=Plx1; AltName: Full=Polo-like kinase 1; Short=PLK-1 && PF00659:POLO box duplicated region|PF00069:Protein kinase domain	Pkinase
ENSDARG00000026582	1.08909	156.175	-7.01717	2.54E-17	7.32E-15	iscub	5	31860043	31868847	+	1424	protein_coding	iron-sulfur cluster assembly enzyme b [Source:ZFIN;Acc:ZDB-GENE-050417-332]	-
novel.6143	692.536	35.1112	4.29676	2.79E-17	7.96E-15	-	CHR_ALT_CTG7_1_5	13475985	13503887	+	3124	-	- && Q6WQJ1.2 RecName: Full=Sn1-specific diacylglycerol lipase alpha; Short=DGL-alpha; AltName: Full=Neural stem cell-derived dendrite regulator && -	-
ENSDARG00000116743	17.3201	429.723	-4.62355	3.27E-17	9.22E-15	FO904885.3	3	9431501	9444749	-	2915	protein_coding	-	RRM_1
ENSDARG00000044002	21.6484	488.868	-4.48967	3.52E-17	9.84E-15	cyp2x7	25	17372290	17378881	-	1728	protein_coding	cytochrome P450, family 2, subfamily X, polypeptide 7 [Source:ZFIN;Acc:ZDB-GENE-110114-2]	p450
novel.2425	1.39E-17	131.223	-10.0418	4.03E-17	1.11E-14	-	CHR_ALT_CTG10_1_37	3142766	3146702	+	764	-	- && Q9R1Z0.2 RecName: Full=Voltage-dependent anion-selective channel protein 3; Short=VDAC-3; Short=rVDAC3; AltName: Full=Outer mitochondrial membrane protein porin 3 && PF01459:Eukaryotic porin	-
novel.3307	53.0286	956.487	-4.1699	4.36E-17	1.19E-14	-	CHR_ALT_CTG16_1_6	11755153	11760794	-	2361	-	- && Q29460.1 RecName: Full=Platelet-activating factor acetylhydrolase IB subunit gamma; AltName: Full=PAF acetylhydrolase 29 kDa subunit; Short=PAF-AH 29 kDa subunit; AltName: Full=PAF-AH subunit gamma; Short=PAFAH subunit gamma && -	-
ENSDARG00000107065	4.3352	221.789	-5.63915	4.56E-17	1.24E-14	PEBP4	8	50531709	50705652	+	1646	protein_coding	phosphatidylethanolamine binding protein 4 [Source:HGNC Symbol;Acc:HGNC:28319]	-
ENSDARG00000116660	240.228	6.46252	5.18789	4.69E-17	1.26E-14	si:ch211-9d9.8	2	51509663	51512294	-	2123	protein_coding	si:ch211-9d9.8 [Source:ZFIN;Acc:ZDB-GENE-060503-515]	V-set
ENSDARG00000058160	422.017	18.4765	4.50374	5.38E-17	1.43E-14	tnfaip2b	13	7442023	7453702	+	2181	protein_coding	tumor necrosis factor, alpha-induced protein 2b [Source:ZFIN;Acc:ZDB-GENE-081107-56]	-
ENSDARG00000097764	1.39E-17	129.374	-10.0214	5.43E-17	1.43E-14	BX936364.1	18	23830265	23833908	-	1090	lincRNA	-	-
novel.4211	964.138	13936.2	-3.85329	5.88E-17	1.54E-14	-	CHR_ALT_CTG22_1_14	25742270	25755276	+	1466	-	- && Q9PVW8.1 RecName: Full=Rhamnose-binding lectin; AltName: Full=RBL; AltName: Full=Roe lectin; AltName: Full=SAL; Flags: Precursor && PF02140:Galactose binding lectin domain	-
ENSDARG00000086352	761.789	11103.6	-3.86529	6.01E-17	1.56E-14	zp2.1	20	54309148	54310985	+	1351	protein_coding	zona pellucida glycoprotein 2, tandem duplicate 1 [Source:ZFIN;Acc:ZDB-GENE-991129-5]	Zona_pellucida
ENSDARG00000070165	1.39E-17	128.45	-10.011	6.31E-17	1.62E-14	tnfrsf1b	11	40431629	40457325	-	3935	protein_coding	tumor necrosis factor receptor superfamily, member 1B [Source:ZFIN;Acc:ZDB-GENE-070410-133]	-
novel.1458	7.5814	264.3	-5.10205	7.41E-17	1.88E-14	-	24	40209643	40214408	+	1213	-	- && Q9TSZ3.1 RecName: Full=Potassium voltage-gated channel subfamily H member 2; AltName: Full=Ether-a-go-go-related gene potassium channel 1; Short=DERG; Short=ERG-1; Short=Eag-related protein 1; Short=Ether-a-go-go-related protein 1; Short=c-ERG; AltName: Full=Voltage-gated potassium channel subunit Kv11.1 && -	-
ENSDARG00000055539	643.843	34.1871	4.22993	8.44E-17	2.13E-14	epdl2	21	28513057	28523548	-	840	protein_coding	ependymin-like 2 [Source:ZFIN;Acc:ZDB-GENE-091204-250]	-
ENSDARG00000099257	923.019	54.5184	4.07827	9.74E-17	2.43E-14	si:ch73-119p20.1	7	13375565	13381129	-	2490	protein_coding	si:ch73-119p20.1 [Source:ZFIN;Acc:ZDB-GENE-141216-395]	-
novel.4762	5.41726	229.182	-5.37259	1.03E-16	2.56E-14	-	CHR_ALT_CTG25_1_17	21768526	21772131	-	3606	-	- && Q0P410.1 RecName: Full=Probable methyltransferase BMT2 homolog && -	-
novel.48	1339.62	85.9394	3.96029	1.34E-16	3.29E-14	-	1	443761	451872	-	3815	-	- && A6QP81.1 RecName: Full=Protein-lysine methyltransferase METTL21C; AltName: Full=Methyltransferase-like protein 21C && -	-
ENSDARG00000111491	1.39E-17	121.981	-9.93655	1.59E-16	3.86E-14	CABZ01084501.1	1	58885602	58887610	-	1651	protein_coding	microfibril-associated glycoprotein 4-like precursor [Source:RefSeq peptide;Acc:NP_001315003]	Fibrinogen_C
novel.3979	20.5663	438.04	-4.4049	1.87E-16	4.51E-14	-	CHR_ALT_CTG1_2_7	23492043	23499668	+	700	-	- && Q2KIP2.1 RecName: Full=Serine/threonine-protein kinase haspin; AltName: Full=Germ cell-specific gene 2 protein && -	-
ENSDARG00000013855	2429.27	167.264	3.85926	2.02E-16	4.84E-14	slc12a3	18	17583479	17598755	+	4358	protein_coding	solute carrier family 12 (sodium/chloride transporter), member 3 [Source:ZFIN;Acc:ZDB-GENE-030131-9505]	AA_permease
novel.2931	71.424	1129.3	-3.98067	2.29E-16	5.44E-14	-	CHR_ALT_CTG14_1_14	21969033	21995427	-	2791	-	- && Q04678.2 RecName: Full=FACT complex subunit SSRP1; AltName: Full=Facilitates chromatin transcription complex subunit SSRP1; AltName: Full=Recombination signal sequence recognition protein 1; AltName: Full=Structure-specific recognition protein 1; AltName: Full=T160 && PF03531:Structure-specific recognition protein (SSRP1)|PF08512:Histone chaperone Rttp106-like|PF17292:POB3-like N-terminal PH…	-
ENSDARG00000096099	1.08909	139.54	-6.85483	2.46E-16	5.73E-14	BX465862.3	4	11762097	11772240	+	895	lincRNA	-	-
novel.1230	1.08909	139.54	-6.85483	2.46E-16	5.73E-14	-	21	23900927	23910149	-	1140	-	- && - && -	-
ENSDARG00000086956	437.166	6048.54	-3.78998	2.48E-16	5.74E-14	si:dkey-241l7.3	20	54027778	54029122	+	825	protein_coding	si:dkey-241l7.3 [Source:ZFIN;Acc:ZDB-GENE-041014-239]	Lectin_C
ENSDARG00000010844	4.3352	203.306	-5.51369	2.81E-16	6.45E-14	kras	25	31099908	31118923	-	1107	protein_coding	v-Ki-ras2 Kirsten rat sarcoma viral oncogene homolog [Source:ZFIN;Acc:ZDB-GENE-040808-67]	Ras
novel.3495	1.39E-17	118.285	-9.8922	2.99E-16	6.81E-14	-	CHR_ALT_CTG17_1_9	20086896	20091411	-	999	-	- && Q92736.3 RecName: Full=Ryanodine receptor 2; Short=RYR-2; Short=RyR2; Short=hRYR-2; AltName: Full=Cardiac muscle ryanodine receptor; AltName: Full=Cardiac muscle ryanodine receptor-calcium release channel; AltName: Full=Type 2 ryanodine receptor && -	-
ENSDARG00000037408	203.437	5.53835	5.16605	3.11E-16	7.01E-14	tbc1d10c	14	21905492	21923281	+	4554	protein_coding	TBC1 domain family, member 10C [Source:ZFIN;Acc:ZDB-GENE-130125-1]	TBC
ENSDARG00000071553	232.653	7.38668	4.95246	3.30E-16	7.39E-14	zgc:171500	22	6932299	6941098	-	1795	protein_coding	zgc:171500 [Source:ZFIN;Acc:ZDB-GENE-080204-9]	I-set
ENSDARG00000096095	957.645	12748.6	-3.73454	3.54E-16	7.88E-14	buc	2	27855102	27859558	+	3137	protein_coding	bucky ball [Source:ZFIN;Acc:ZDB-GENE-070117-694]	-
ENSDARG00000099628	27.0588	517.517	-4.25154	3.92E-16	8.65E-14	CR855307.1	14	48998812	49006059	+	1062	lincRNA	-	-
ENSDARG00000000887	270.526	3716.92	-3.77969	4.06E-16	8.88E-14	zgc:56699	23	32101202	32107608	+	1392	protein_coding	zgc:56699 [Source:ZFIN;Acc:ZDB-GENE-040426-2099]	-
ENSDARG00000104672	4.3352	199.61	-5.48723	4.20E-16	9.11E-14	CABZ01074397.1	KN149880.1	4887	50623	+	4545	protein_coding	-	NACHT
ENSDARG00000053496	28.1408	524.91	-4.21567	4.86E-16	1.05E-13	gemin8	1	29058268	29061327	-	1503	protein_coding	gem (nuclear organelle) associated protein 8 [Source:ZFIN;Acc:ZDB-GENE-041114-189]	-
ENSDARG00000019706	1150.26	15062.7	-3.71082	4.94E-16	1.05E-13	zar1	20	23423814	23426339	-	1321	protein_coding	zygote arrest 1 [Source:ZFIN;Acc:ZDB-GENE-030818-1]	-
ENSDARG00000098206	5.41726	212.548	-5.26395	4.96E-16	1.05E-13	ptrh1	5	65086668	65092987	+	2149	protein_coding	peptidyl-tRNA hydrolase 1 homolog [Source:ZFIN;Acc:ZDB-GENE-050306-33]	-
novel.6656	199.109	5.53835	5.13505	5.14E-16	1.08E-13	-	KN150335.1	7703	8129	-	427	-	- && - && -	-
ENSDARG00000089019	167.729	3.69001	5.45697	5.61E-16	1.17E-13	si:ch211-175m2.5	14	21232586	21238046	-	1210	protein_coding	si:ch211-175m2.5 [Source:ZFIN;Acc:ZDB-GENE-130530-947]	CMD
novel.3104	227.243	7.38668	4.91853	5.62E-16	1.17E-13	-	CHR_ALT_CTG15_1_1	5808367	5819125	-	648	-	- && P50121.2 RecName: Full=Retinol-binding protein 2; AltName: Full=Cellular retinol-binding protein II; Short=CRBP-II && -	-
ENSDARG00000096762	295.414	12.0075	4.60565	5.83E-16	1.20E-13	si:dkey-61p9.11	4	77590387	77602685	-	6318	protein_coding	si:dkey-61p9.11 [Source:ZFIN;Acc:ZDB-GENE-041210-242]	ketoacyl-synt
ENSDARG00000040252	609.216	36.9595	4.03811	7.00E-16	1.43E-13	atp1a1a.5	1	1838164	1850104	+	3820	protein_coding	ATPase Na+/K+ transporting subunit alpha 1a, tandem duplicate 5 [Source:ZFIN;Acc:ZDB-GENE-020501-1]	E1-E2_ATPase
ENSDARG00000038728	333.287	15.7041	4.39607	7.32E-16	1.49E-13	ch25hl2	21	7900107	7901424	+	1318	protein_coding	cholesterol 25-hydroxylase like 2 [Source:ZFIN;Acc:ZDB-GENE-080204-82]	-
novel.2526	15.1559	342.853	-4.48902	7.92E-16	1.59E-13	-	CHR_ALT_CTG11_1_23	34779699	34784214	-	1133	-	- && Q6DEI8.1 RecName: Full=Mitochondrial intermembrane space import and assembly protein 40; AltName: Full=Coiled-coil-helix-coiled-coil-helix domain-containing protein 4 && -	-
novel.6523	1.39E-17	111.816	-9.81115	7.99E-16	1.59E-13	-	KN149753.1	12999	16196	-	3198	-	- && - && -	-
ENSDARG00000005846	5.41726	207.003	-5.22584	8.01E-16	1.59E-13	FO704755.1	6	3730843	3813374	+	2092	protein_coding	-	zf-C2H2
ENSDARG00000095504	9.74554	262.452	-4.73456	8.29E-16	1.64E-13	si:ch211-167j6.3	9	12885746	12888157	-	944	protein_coding	si:ch211-167j6.3 [Source:ZFIN;Acc:ZDB-GENE-070912-145]	-
ENSDARG00000069594	193.699	5.53835	5.09533	8.59E-16	1.68E-13	kif13a	16	53387085	53451351	+	6053	protein_coding	kinesin family member 13A [Source:ZFIN;Acc:ZDB-GENE-090901-1]	Kinesin
ENSDARG00000100718	1.08909	130.299	-6.75607	8.93E-16	1.74E-13	me2	5	6796291	6844306	+	2128	protein_coding	malic enzyme 2, NAD(+)-dependent, mitochondrial [Source:ZFIN;Acc:ZDB-GENE-040801-147]	Malic_M
ENSDARG00000097429	3.25315	177.43	-5.71906	9.02E-16	1.74E-13	BX005461.3	24	961874	962759	-	886	sense_intronic	-	-
ENSDARG00000097441	1.39E-17	110.891	-9.79919	9.45E-16	1.80E-13	CU855930.2	9	29652041	29662625	-	2609	antisense	-	-
novel.1862	1.39E-17	110.891	-9.79919	9.45E-16	1.80E-13	-	5	17044819	17069409	+	977	-	- && - && -	-
novel.6713	12.9918	313.28	-4.57937	9.91E-16	1.88E-13	-	KN150555.1	6219	8994	-	754	-	- && Q9NRM0.2 RecName: Full=Solute carrier family 2, facilitated glucose transporter member 9; AltName: Full=Glucose transporter type 9; Short=GLUT-9 && PF00083:Sugar (and other) transporter	Sugar_tr
ENSDARG00000037291	14.0738	326.218	-4.5233	1.00E-15	1.88E-13	dpf2l	14	24267892	24277805	-	2620	protein_coding	D4, zinc and double PHD fingers family 2, like [Source:ZFIN;Acc:ZDB-GENE-030131-5132]	PHD
ENSDARG00000099606	205.602	6.46252	4.96346	1.07E-15	2.01E-13	clca5.1	15	14154174	14163546	+	1532	protein_coding	chloride channel accessory 5, tandem duplicate 1 [Source:ZFIN;Acc:ZDB-GENE-141216-62]	-
ENSDARG00000087584	401.458	5190.01	-3.69203	1.11E-15	2.06E-13	si:dkeyp-98a7.9	22	25733817	25744301	+	2119	protein_coding	si:dkeyp-98a7.9 [Source:ZFIN;Acc:ZDB-GENE-050208-680]	-
ENSDARG00000068220	129.856	1.84164	6.04175	1.20E-15	2.21E-13	mbl2	2	37887277	37889152	-	1055	protein_coding	mannose binding lectin 2 [Source:ZFIN;Acc:ZDB-GENE-000427-2]	Lectin_C
ENSDARG00000088078	231.571	8.31083	4.77847	1.24E-15	2.27E-13	usp18	4	5842433	5847937	+	1707	protein_coding	ubiquitin specific peptidase 18 [Source:ZFIN;Acc:ZDB-GENE-100210-2]	UCH
novel.1393	12.9918	309.583	-4.56225	1.29E-15	2.35E-13	-	23	8263686	8268196	-	719	-	- && - && -	-
ENSDARG00000056719	1426.18	103.498	3.78278	1.37E-15	2.48E-13	slc6a19b	16	18974064	18998549	+	2538	protein_coding	solute carrier family 6 (neutral amino acid transporter), member 19b [Source:ZFIN;Acc:ZDB-GENE-030131-4755]	SNF
novel.2698	23.8125	436.192	-4.18848	1.39E-15	2.50E-13	-	CHR_ALT_CTG12_1_7	18378232	18382569	+	4338	-	- && - && -	-
ENSDARG00000099967	462.054	5870.18	-3.66694	1.51E-15	2.69E-13	CU929143.1	23	44553647	44565769	-	11886	lincRNA	-	-
ENSDARG00000034610	1.08909	126.602	-6.71459	1.62E-15	2.87E-13	insb	14	28563081	28568152	-	1057	protein_coding	preproinsulin b [Source:ZFIN;Acc:ZDB-GENE-040113-2]	-
ENSDARG00000007753	1019.32	71.153	3.83806	1.64E-15	2.88E-13	cpne2	18	17660158	17704546	+	3633	protein_coding	copine II [Source:ZFIN;Acc:ZDB-GENE-030131-7896]	C2
ENSDARG00000105033	143.923	2.76583	5.63575	1.65E-15	2.88E-13	BX897691.1	1	34954697	35113974	-	3562	protein_coding	-	-
ENSDARG00000088276	63.8494	929.687	-3.86154	1.65E-15	2.88E-13	si:ch211-190p8.2	24	34069675	34072088	+	587	protein_coding	si:ch211-190p8.2 [Source:ZFIN;Acc:ZDB-GENE-070424-145]	Histone
novel.6383	10.8276	266.148	-4.60455	1.70E-15	2.93E-13	-	CHR_ALT_CTG9_1_19	35801158	35811263	+	5202	-	- && Q9QX47.2 RecName: Full=Protein SON; AltName: Full=Negative regulatory element-binding protein; Short=NRE-binding protein && -	-
ENSDARG00000026616	20.5663	394.605	-4.2543	1.70E-15	2.93E-13	zgc:113425	14	46190807	46198373	-	1168	protein_coding	zgc:113425 [Source:ZFIN;Acc:ZDB-GENE-050320-128]	-
novel.703	59.5211	875.162	-3.87544	1.89E-15	3.23E-13	-	17	868457	871007	+	1015	-	- && - && -	-
ENSDARG00000091232	343.025	17.5524	4.27834	1.95E-15	3.30E-13	kcnj1a.1	18	48542900	48558420	-	2076	protein_coding	potassium inwardly-rectifying channel, subfamily J, member 1a, tandem duplicate 1 [Source:ZFIN;Acc:ZDB-GENE-031118-55]	-
ENSDARG00000107226	35.7154	578.511	-4.0133	1.95E-15	3.30E-13	si:dkeyp-98a7.3	22	25693297	25694563	+	662	protein_coding	si:dkeyp-98a7.3 [Source:ZFIN;Acc:ZDB-GENE-050208-679]	-
ENSDARG00000092327	3.25315	170.037	-5.65771	2.00E-15	3.35E-13	si:dkeyp-2e4.3	13	44835774	44836727	-	954	protein_coding	si:dkeyp-2e4.3 [Source:ZFIN;Acc:ZDB-GENE-061009-48]	-
ENSDARG00000099690	490.188	29.5663	4.04527	2.24E-15	3.74E-13	vaspa	10	323401	342564	-	2384	protein_coding	vasodilator stimulated phosphoprotein a [Source:ZFIN;Acc:ZDB-GENE-070424-68]	-
ENSDARG00000027639	968.466	11830	-3.61045	2.26E-15	3.75E-13	zgc:165539	10	21541925	21545117	-	2378	protein_coding	zgc:165539 [Source:ZFIN;Acc:ZDB-GENE-030131-5478]	-
novel.6610	27.0588	475.006	-4.12791	2.30E-15	3.80E-13	-	KN150127.1	5956	11037	-	1458	-	- && - && -	-
ENSDARG00000041041	198.027	6.46252	4.90933	2.38E-15	3.91E-13	cxcr3.2	16	11818126	11825303	+	1893	protein_coding	chemokine (C-X-C motif) receptor 3, tandem duplicate 2 [Source:ZFIN;Acc:ZDB-GENE-041114-186]	7tm_1
ENSDARG00000004405	110.379	1482.33	-3.74592	2.47E-15	4.02E-13	snx10a	19	18118321	18130567	-	2586	protein_coding	sorting nexin 10a [Source:ZFIN;Acc:ZDB-GENE-050809-44]	PX
novel.5576	2.17112	153.402	-6.06784	2.76E-15	4.48E-13	-	CHR_ALT_CTG5_2_15	69797810	69805633	-	1021	-	- && A4IGC3.2 RecName: Full=RILP-like protein 2; AltName: Full=Rab-interacting lysosomal-like protein 2 && PF11461:Rab interacting lysosomal protein	-
ENSDARG00000114451	895.967	63.7599	3.80995	2.86E-15	4.62E-13	mmp13a	10	38610741	38620514	+	2556	protein_coding	matrix metallopeptidase 13a [Source:ZFIN;Acc:ZDB-GENE-031202-2]	PG_binding_1
novel.4697	195.863	6.46252	4.89349	2.92E-15	4.68E-13	-	CHR_ALT_CTG24_1_9	21906736	21913522	-	3173	-	- && Q0II24.1 RecName: Full=Complement C1q and tumor necrosis factor-related protein 9; Flags: Precursor && -	-
novel.587	296.496	14.7799	4.31414	3.32E-15	5.30E-13	-	16	22158869	22160035	+	824	-	- && - && -	-
ENSDARG00000075008	10.8276	256.907	-4.55359	3.41E-15	5.40E-13	pask	2	44512324	44545869	+	4818	protein_coding	PAS domain containing serine/threonine kinase [Source:ZFIN;Acc:ZDB-GENE-030131-1394]	Pkinase
novel.5925	45.4541	681.091	-3.90191	3.62E-15	5.71E-13	-	CHR_ALT_CTG6_3_2	28203814	28204705	+	456	-	- && - && -	-
ENSDARG00000051923	1277.94	15125.5	-3.56497	4.27E-15	6.69E-13	ccnb1	5	54711027	54714789	-	2363	protein_coding	cyclin B1 [Source:ZFIN;Acc:ZDB-GENE-000406-10]	Cyclin_C
novel.571	1.39E-17	102.574	-9.68685	4.50E-15	7.02E-13	-	16	2121712	2157771	+	1059	-	- && - && -	-
ENSDARG00000021339	4694.06	389.984	3.5889	4.81E-15	7.40E-13	cpa5	25	18459924	18470695	-	1353	protein_coding	carboxypeptidase A5 [Source:ZFIN;Acc:ZDB-GENE-020514-1]	-
novel.1049	6953.44	582.207	3.57782	4.82E-15	7.40E-13	-	2	43610878	43615664	-	3990	-	- && - && -	-
ENSDARG00000071384	267.28	12.9316	4.35546	4.83E-15	7.40E-13	slc7a11	14	41887070	41924901	+	6838	protein_coding	solute carrier family 7 (anionic amino acid transporter light chain, xc- system), member 11 [Source:ZFIN;Acc:ZDB-GENE-150416-1]	-
novel.2706	14.0738	301.266	-4.40855	5.11E-15	7.79E-13	-	CHR_ALT_CTG12_1_7	18410299	18414197	-	1412	-	- && Q91YY4.1 RecName: Full=ATP synthase mitochondrial F1 complex assembly factor 2; Flags: Precursor && PF07542:ATP12 chaperone protein	-
ENSDARG00000099044	1366.67	16030.3	-3.55195	5.14E-15	7.79E-13	BX548000.1	11	29566746	29571528	+	869	processed_transcript	-	-
novel.4508	2.17112	147.857	-6.01477	5.25E-15	7.91E-13	-	CHR_ALT_CTG23_1_29	28125662	28136676	+	1850	-	- && Q08BL3.1 RecName: Full=Glycoprotein-N-acetylgalactosamine 3-beta-galactosyltransferase 1-A; AltName: Full=Core 1 O-glycan T-synthase A; AltName: Full=Core 1 UDP-galactose:N-acetylgalactosamine-alpha-R beta 1,3-galactosyltransferase 1-A; AltName: Full=Core 1 beta1,3-galactosyltransferase 1-A; Short=C1GalT1-A; Short=Core 1 beta3-Gal-T1-A && PF02434:Fringe-like	Fringe
novel.3984	692.536	8215.67	-3.56819	5.27E-15	7.91E-13	-	CHR_ALT_CTG1_2_8	24376407	24391601	+	2523	-	- && P09417.2 RecName: Full=Dihydropteridine reductase; AltName: Full=HDHPR; AltName: Full=Quinoid dihydropteridine reductase; AltName: Full=Short chain dehydrogenase/reductase family 33C member 1 && -	-
novel.714	1.39E-17	101.65	-9.67381	5.39E-15	7.97E-13	-	17	10564804	10566334	+	1531	-	- && - && -	-
ENSDARG00000070239	1.39E-17	101.65	-9.67381	5.39E-15	7.97E-13	knl1	1	11086957	11104805	-	5496	protein_coding	kinetochore scaffold 1 [Source:ZFIN;Acc:ZDB-GENE-030131-5437]	-
ENSDARG00000097219	1.39E-17	101.65	-9.67381	5.39E-15	7.97E-13	CT027582.1	17	29723351	29728743	+	1511	antisense	-	-
ENSDARG00000090237	486.942	5815.66	-3.57781	5.47E-15	8.04E-13	zp2.3	20	54295213	54297047	+	1352	protein_coding	zona pellucida glycoprotein 2, tandem duplicate 3 [Source:ZFIN;Acc:ZDB-GENE-010622-2]	Zona_pellucida
novel.3049	9.74554	238.424	-4.59611	5.76E-15	8.43E-13	-	CHR_ALT_CTG14_1_35	38795541	38802959	-	1166	-	- && Q32KV6.1 RecName: Full=Nucleotide exchange factor SIL1; Flags: Precursor && -	-
ENSDARG00000103024	999.846	11641.5	-3.54127	6.25E-15	9.09E-13	zgc:175136	19	14109348	14112967	+	2184	protein_coding	zgc:175136 [Source:ZFIN;Acc:ZDB-GENE-080204-122]	-
novel.759	1.39E-17	100.726	-9.66065	6.46E-15	9.30E-13	-	17	1275089	1277048	-	814	-	- && - && -	-
ENSDARG00000110812	1.39E-17	100.726	-9.66065	6.46E-15	9.30E-13	HIST1H4I	25	35125713	35126024	-	312	protein_coding	zgc:165555 [Source:ZFIN;Acc:ZDB-GENE-070620-17]	-
ENSDARG00000102868	615.709	42.5044	3.8524	6.84E-15	9.80E-13	SPINK2	14	15331486	15332339	+	505	protein_coding	si:dkey-203a12.4 [Source:ZFIN;Acc:ZDB-GENE-141216-169]	-
ENSDARG00000088989	1553.87	17965.4	-3.53119	6.88E-15	9.81E-13	si:dkey-241l7.5	20	54018005	54019284	+	700	protein_coding	si:dkey-241l7.5 [Source:ZFIN;Acc:ZDB-GENE-041014-237]	Lectin_C
ENSDARG00000090929	383.062	4548.65	-3.56939	7.10E-15	1.01E-12	si:dkeyp-98a7.3	22	25681911	25688794	+	717	protein_coding	si:dkeyp-98a7.3 [Source:ZFIN;Acc:ZDB-GENE-050208-679]	-
novel.3930	9.74554	234.727	-4.57358	7.43E-15	1.05E-12	-	CHR_ALT_CTG1_1_41	40116270	40132147	-	2727	-	- && Q96JP5.1 RecName: Full=E3 ubiquitin-protein ligase ZFP91; AltName: Full=Zinc finger protein 757; AltName: Full=Zinc finger protein 91 homolog; Short=Zfp-91 && -	-
novel.52	10.8276	247.665	-4.50076	7.56E-15	1.06E-12	-	1	1850114	1852973	-	2860	-	- && - && -	-
ENSDARG00000044514	16.238	318.825	-4.28548	7.59E-15	1.06E-12	st6gal1	21	31150438	31184035	+	2647	protein_coding	ST6 beta-galactosamide alpha-2,6-sialyltranferase 1 [Source:ZFIN;Acc:ZDB-GENE-060322-3]	Glyco_transf_29
ENSDARG00000113386	100.64	1.39E-17	9.65923	7.75E-15	1.08E-12	LO018432.1	17	1627379	1629413	+	213	protein_coding	-	-
ENSDARG00000105043	417.689	4901.68	-3.55241	8.35E-15	1.16E-12	si:dkey-152b24.6	16	46576702	46579981	-	1313	protein_coding	si:dkey-152b24.6 [Source:ZFIN;Acc:ZDB-GENE-100922-31]	-
ENSDARG00000053963	649.253	7536.42	-3.53679	8.65E-15	1.19E-12	npm2b	10	44552548	44560302	-	2767	protein_coding	nucleophosmin/nucleoplasmin, 2b [Source:ZFIN;Acc:ZDB-GENE-070410-125]	-
ENSDARG00000010556	146.087	3.69001	5.25782	8.87E-15	1.22E-12	mmp25b	12	4260779	4278329	+	1722	protein_coding	matrix metallopeptidase 25b [Source:ZFIN;Acc:ZDB-GENE-100308-4]	PG_binding_1
ENSDARG00000094974	116.871	0.917475	6.80154	8.99E-15	1.23E-12	BX530068.1	13	22843830	22847484	-	1257	transcribed_unprocessed_pseudogene	-	-
novel.5344	684.962	49.8976	3.77545	9.91E-15	1.34E-12	-	CHR_ALT_CTG5_1_2	6875057	6878768	-	3712	-	- && - && -	-
novel.5107	130.938	2.76583	5.49945	1.03E-14	1.38E-12	-	CHR_ALT_CTG3_2_2	24307657	24310102	-	2446	-	- && - && -	-
ENSDARG00000079992	54.1107	749.478	-3.78902	1.06E-14	1.42E-12	senp6b	17	36848786	36860988	-	3920	protein_coding	SUMO1/sentrin specific peptidase 6b [Source:ZFIN;Acc:ZDB-GENE-030131-6330]	Peptidase_C48
ENSDARG00000056832	19.4842	348.398	-4.1522	1.11E-14	1.48E-12	exo1	17	22563836	22573402	-	5079	protein_coding	exonuclease 1 [Source:ZFIN;Acc:ZDB-GENE-040426-2828]	XPG_I
ENSDARG00000111722	182.878	6.46252	4.79459	1.14E-14	1.52E-12	FO834803.1	2	59135878	59145027	-	3155	protein_coding	-	SPRY
ENSDARG00000101290	802.908	60.0633	3.73775	1.20E-14	1.58E-12	si:dkey-203a12.8	14	15597049	15597806	+	410	protein_coding	si:dkey-203a12.8 [Source:ZFIN;Acc:ZDB-GENE-141216-182]	-
ENSDARG00000091409	246.72	2898.12	-3.55355	1.22E-14	1.61E-12	zp2.6	20	54304800	54306651	+	1352	protein_coding	zona pellucida glycoprotein 2, tandem duplicate 6 [Source:ZFIN;Acc:ZDB-GENE-090306-2]	Zona_pellucida
ENSDARG00000115457	2881.58	32346.1	-3.48861	1.23E-14	1.62E-12	CR759892.1	17	2587132	2590222	-	1618	protein_coding	-	Zona_pellucida
novel.1674	181.796	6.46252	4.78603	1.27E-14	1.66E-12	-	3	58594526	58595699	-	1174	-	- && - && -	-
novel.3434	72.506	943.549	-3.69978	1.32E-14	1.72E-12	-	CHR_ALT_CTG17_1_2	6613250	6622682	-	5509	-	- && O60522.2 RecName: Full=Tudor domain-containing protein 6; AltName: Full=Antigen NY-CO-45; AltName: Full=Cancer/testis antigen 41.2; Short=CT41.2 && -	-
novel.550	346.272	20.3248	4.08181	1.40E-14	1.81E-12	-	15	42143839	42149336	-	1365	-	- && - && -	-
novel.2016	4.3352	166.34	-5.22438	1.49E-14	1.92E-12	-	6	2851051	2872205	-	728	-	- && - && -	-
ENSDARG00000041644	2194.46	186.672	3.55436	1.50E-14	1.92E-12	si:dkey-194e6.1	23	40872688	40895168	-	1927	protein_coding	si:dkey-194e6.1 [Source:ZFIN;Acc:ZDB-GENE-100922-43]	-
ENSDARG00000090730	547.538	38.8078	3.81399	1.51E-14	1.93E-12	cfbl	21	27448856	27461206	+	2575	protein_coding	complement factor b-like [Source:ZFIN;Acc:ZDB-GENE-030131-2319]	VWA
novel.6232	15253	1371.43	3.47521	1.56E-14	1.98E-12	-	CHR_ALT_CTG8_1_18	31435608	31440814	+	2245	-	- && Q98SV1.3 RecName: Full=Selenoprotein Pa; Short=zSelPa; Flags: Precursor && PF04592:Selenoprotein P, N terminal region	-
ENSDARG00000095867	484.777	5454.32	-3.49169	1.86E-14	2.36E-12	si:ch73-132k15.2	8	50134007	50135528	-	463	protein_coding	si:ch73-132k15.2 [Source:ZFIN;Acc:ZDB-GENE-110411-191]	-
ENSDARG00000093886	614.627	6871.96	-3.48269	1.92E-14	2.42E-12	si:dkey-167i21.2	1	18810891	18811517	-	584	protein_coding	si:dkey-167i21.2 [Source:ZFIN;Acc:ZDB-GENE-090313-198]	-
ENSDARG00000074764	762.871	8491.99	-3.47639	1.93E-14	2.42E-12	zgc:171426	3	3469600	3481763	+	2534	protein_coding	zgc:171426 [Source:ZFIN;Acc:ZDB-GENE-080212-2]	A2M_comp
novel.3313	67.0956	870.541	-3.69531	1.97E-14	2.46E-12	-	CHR_ALT_CTG16_1_7	11964451	11985230	-	3273	-	- && P56399.1 RecName: Full=Ubiquitin carboxyl-terminal hydrolase 5; AltName: Full=Deubiquitinating enzyme 5; AltName: Full=Isopeptidase T; AltName: Full=Ubiquitin thioesterase 5; AltName: Full=Ubiquitin-specific-processing protease 5 && PF17807:Variant UBP zinc finger|PF00443:Ubiquitin carboxyl-terminal hydrolase|PF02148:Zn-finger in ubiquitin-hydrolases and other protein	UCH
novel.4548	271.608	14.7799	4.18771	1.98E-14	2.46E-12	-	CHR_ALT_CTG23_1_35	32210683	32243935	-	2370	-	- && Q9JJA9.2 RecName: Full=General receptor for phosphoinositides 1-associated scaffold protein; Short=GRP1-associated scaffold protein && PF00595:PDZ domain	PDZ
ENSDARG00000056462	2284.27	25014.8	-3.45291	2.10E-14	2.60E-12	crp2	24	38082471	38085789	-	880	protein_coding	C-reactive protein 2 [Source:ZFIN;Acc:ZDB-GENE-030131-5826]	-
ENSDARG00000038639	96.3117	1180.13	-3.61349	2.29E-14	2.82E-12	elovl6l	13	21666521	21672131	-	3013	protein_coding	ELOVL family member 6, elongation of long chain fatty acids like [Source:ZFIN;Acc:ZDB-GENE-031110-3]	ELO
ENSDARG00000001909	863.505	68.3806	3.65598	2.38E-14	2.91E-12	vill	24	20418959	20444844	-	2698	protein_coding	villin-like [Source:ZFIN;Acc:ZDB-GENE-081222-1]	-
ENSDARG00000096832	1.39E-17	93.3326	-9.55082	2.38E-14	2.91E-12	BX569793.1	6	49310908	49322513	-	1181	lincRNA	-	-
ENSDARG00000016391	718.506	55.4425	3.69277	2.61E-14	3.17E-12	calcoco1b	11	2111582	2131280	-	2957	protein_coding	calcium binding and coiled-coil domain 1b [Source:ZFIN;Acc:ZDB-GENE-031118-126]	CoCoA
ENSDARG00000107442	12.9918	266.148	-4.34425	2.66E-14	3.22E-12	SLC35D3	20	39513435	39517164	-	1218	protein_coding	solute carrier family 35 member D3 [Source:HGNC Symbol;Acc:HGNC:15621]	-
novel.4069	24.8946	388.136	-3.95633	2.74E-14	3.30E-12	-	CHR_ALT_CTG20_1_4	9772667	9779109	+	614	-	- && P62333.1 RecName: Full=26S protease regulatory subunit 10B; AltName: Full=26S proteasome AAA-ATPase subunit RPT4; AltName: Full=Proteasome 26S subunit ATPase 6; AltName: Full=Proteasome subunit p42 >P62334.1 RecName: Full=26S protease regulatory subunit 10B; AltName: Full=26S proteasome AAA-ATPase subunit RPT4; AltName: Full=Proteasome 26S subunit ATPase 6; AltName: Full=Proteasome subunit p…	-
novel.6174	1.39E-17	92.4085	-9.53648	2.89E-14	3.47E-12	-	CHR_ALT_CTG8_1_1	16733150	16737803	-	1136	-	- && Q8N183.1 RecName: Full=Mimitin, mitochondrial; AltName: Full=B17.2-like; Short=B17.2L; AltName: Full=Myc-induced mitochondrial protein; Short=MMTN; AltName: Full=NADH dehydrogenase [ubiquinone] 1 alpha subcomplex assembly factor 2; AltName: Full=NDUFA12-like protein; Flags: Precursor && PF05071:NADH ubiquinone oxidoreductase subunit NDUFA12	Complex1_17_2kD
ENSDARG00000110137	891.639	9707.25	-3.44436	2.95E-14	3.53E-12	si:dkey-240e12.6	22	25352530	25354059	+	1156	protein_coding	si:dkey-240e12.6 [Source:ZFIN;Acc:ZDB-GENE-050208-367]	-
ENSDARG00000094674	50.8645	669.077	-3.71439	2.99E-14	3.56E-12	si:dkeyp-98a7.8	22	25720725	25721994	+	667	protein_coding	si:dkeyp-98a7.8 [Source:ZFIN;Acc:ZDB-GENE-050208-600]	-
ENSDARG00000096586	375.488	24.9456	3.9048	3.21E-14	3.81E-12	si:ch1073-110a20.3	1	59136015	59139599	-	874	protein_coding	si:ch1073-110a20.3 [Source:ZFIN;Acc:ZDB-GENE-121214-100]	Fibrinogen_C
ENSDARG00000055730	37.8795	525.834	-3.791	3.25E-14	3.83E-12	trim35-29	16	26846495	26849318	+	1873	protein_coding	tripartite motif containing 35-29 [Source:ZFIN;Acc:ZDB-GENE-041114-35]	zf-B_box
novel.2847	93.0655	1.39E-17	9.54648	3.51E-14	4.10E-12	-	CHR_ALT_CTG13_1_5	8507590	8572940	+	321	-	- && - && -	-
ENSDARG00000098512	1.39E-17	91.4843	-9.522	3.51E-14	4.10E-12	si:ch73-215f7.1	10	43499821	43540196	-	608	protein_coding	si:ch73-215f7.1 [Source:ZFIN;Acc:ZDB-GENE-141216-478]	-
novel.4678	388.473	4245.53	-3.44967	3.94E-14	4.59E-12	-	CHR_ALT_CTG24_1_8	21660464	21662617	+	1165	-	- && P79797.1 RecName: Full=Transcription factor IIIA; Short=TFIIIA && -	-
novel.3306	2.17112	133.071	-5.8629	3.99E-14	4.63E-12	-	CHR_ALT_CTG16_1_6	11762022	11766153	+	2057	-	- && - && -	-
ENSDARG00000026799	24.8946	379.819	-3.92509	4.17E-14	4.82E-12	suv39h1a	8	23395469	23405105	+	1456	protein_coding	suppressor of variegation 3-9 homolog 1a [Source:ZFIN;Acc:ZDB-GENE-040801-111]	SET
novel.1138	1.39E-17	90.5602	-9.50737	4.26E-14	4.89E-12	-	20	45424805	45425825	-	694	-	- && - && -	-
novel.1325	1.39E-17	90.5602	-9.50737	4.26E-14	4.89E-12	-	22	16810200	16811229	-	1030	-	- && - && -	-
ENSDARG00000071667	170.975	6.46252	4.69756	4.29E-14	4.90E-12	si:dkey-222f2.7	22	5858467	5876077	+	1266	protein_coding	si:dkey-222f2.7 [Source:ZFIN;Acc:ZDB-GENE-050208-727]	-
novel.342	4.3352	157.099	-5.14198	4.35E-14	4.95E-12	-	12	49103361	49113667	-	679	-	- && - && -	-
ENSDARG00000074217	181.796	7.38668	4.5968	4.63E-14	5.24E-12	si:dkey-188i13.6	13	37609458	37615029	-	1380	protein_coding	si:dkey-188i13.6 [Source:ZFIN;Acc:ZDB-GENE-030131-7410]	-
novel.4834	846.191	69.3047	3.60743	4.76E-14	5.37E-12	-	CHR_ALT_CTG25_2_3	27906017	27914363	+	2330	-	- && Q07782.1 RecName: Full=Solute carrier family 13 member 1; AltName: Full=NaSi-1; AltName: Full=Renal sodium/sulfate cotransporter; Short=Na(+)/sulfate cotransporter && PF00939:Sodium:sulfate symporter transmembrane region	Na_sulph_symp
ENSDARG00000013082	3.25315	144.161	-5.41974	4.87E-14	5.48E-12	uap1l1	5	31811662	31817395	+	1911	protein_coding	UDP-N-acetylglucosamine pyrophosphorylase 1, like 1 [Source:ZFIN;Acc:ZDB-GENE-040426-1056]	-
ENSDARG00000012467	35.7154	494.413	-3.78673	4.95E-14	5.54E-12	spint1b	20	3218893	3238110	-	2436	protein_coding	serine peptidase inhibitor, Kunitz type 1 b [Source:ZFIN;Acc:ZDB-GENE-071218-1]	Kunitz_BPTI
ENSDARG00000094542	29.2229	429.723	-3.87287	4.99E-14	5.57E-12	si:dkey-121h17.7	21	5192016	5198306	+	1515	protein_coding	si:dkey-121h17.7 [Source:ZFIN;Acc:ZDB-GENE-091204-94]	-
ENSDARG00000100584	215.34	10.1591	4.38806	5.16E-14	5.73E-12	ccdc40	6	18251140	18292410	+	3548	protein_coding	coiled-coil domain containing 40 [Source:ZFIN;Acc:ZDB-GENE-060503-723]	-
ENSDARG00000111734	99.558	1163.5	-3.54524	5.43E-14	6.01E-12	CABZ01059626.1	10	19596214	19598009	+	1430	protein_coding	-	-
ENSDARG00000090768	7054.07	73618.6	-3.38352	5.50E-14	6.06E-12	zp3.2	17	2569521	2596125	-	4807	protein_coding	zona pellucida glycoprotein 3, tandem duplicate 2 [Source:ZFIN;Acc:ZDB-GENE-050626-121]	Zona_pellucida
ENSDARG00000036588	113.625	1307.66	-3.52329	5.55E-14	6.09E-12	mhc1zba	1	47155424	47161996	-	2323	protein_coding	major histocompatibility complex class I ZBA [Source:ZFIN;Acc:ZDB-GENE-040426-2149]	MHC_I
ENSDARG00000004051	661.156	52.6701	3.64661	5.64E-14	6.17E-12	CR354540.1	7	58270474	58289847	-	4305	protein_coding	-	p450
novel.5311	8.66347	200.534	-4.51422	6.12E-14	6.67E-12	-	CHR_ALT_CTG5_1_14	24251118	24256249	-	1781	-	- && Q5BJ10.1 RecName: Full=PHD finger protein 23A && -	-
ENSDARG00000024687	33.5512	464.84	-3.78765	6.91E-14	7.50E-12	polr3g	5	48666485	48675195	+	3887	protein_coding	polymerase (RNA) III (DNA directed) polypeptide G [Source:ZFIN;Acc:ZDB-GENE-081104-312]	-
ENSDARG00000093052	4456	422.329	3.3989	7.50E-14	8.11E-12	c6	21	20795472	20840723	-	3002	protein_coding	complement component 6 [Source:ZFIN;Acc:ZDB-GENE-040426-1358]	Ldl_recept_a
novel.3853	1.39E-17	87.7877	-9.46258	7.72E-14	8.32E-12	-	CHR_ALT_CTG1_1_21	22849252	22855472	-	903	-	- && Q8BVI4.2 RecName: Full=Dihydropteridine reductase; AltName: Full=HDHPR; AltName: Full=Quinoid dihydropteridine reductase && -	-
ENSDARG00000095801	379.816	26.7939	3.81873	8.14E-14	8.73E-12	BX649485.2	22	11090338	11091099	-	587	lincRNA	-	-
ENSDARG00000097414	62.7673	758.719	-3.59303	8.47E-14	9.05E-12	si:ch211-106e7.2	25	28862660	28892882	+	5290	protein_coding	si:ch211-106e7.2 [Source:ZFIN;Acc:ZDB-GENE-031116-72]	-
ENSDARG00000040487	164.483	6.46252	4.64175	8.56E-14	9.12E-12	zgc:113176	17	49276061	49306686	+	3145	protein_coding	zgc:113176 [Source:ZFIN;Acc:ZDB-GENE-050327-60]	-
ENSDARG00000115817	549.702	5716.78	-3.3782	9.04E-14	9.59E-12	si:dkey-46g23.2	3	3386221	3398383	-	4517	protein_coding	si:dkey-46g23.2 [Source:ZFIN;Acc:ZDB-GENE-070705-476]	A2M_comp
ENSDARG00000042130	2671.66	27257.8	-3.3508	9.11E-14	9.63E-12	zp3a.2	20	33987465	33989427	+	1429	protein_coding	zona pellucida glycoprotein 3a, tandem duplicate 2 [Source:ZFIN;Acc:ZDB-GENE-040727-2]	Zona_pellucida
novel.5219	87.6551	1.39E-17	9.46019	9.45E-14	9.88E-12	-	CHR_ALT_CTG4_1_5	10770196	10779115	+	1105	-	- && - && -	-
ENSDARG00000014218	1.39E-17	85.9394	-9.43193	9.45E-14	9.88E-12	mecp2	8	7616573	7637640	-	1687	protein_coding	methyl CpG binding protein 2 [Source:ZFIN;Acc:ZDB-GENE-030131-7190]	MBD
ENSDARG00000056468	3.25315	139.54	-5.37278	9.46E-14	9.88E-12	asb16	3	20001608	20011807	+	1705	protein_coding	ankyrin repeat and SOCS box containing 16 [Source:ZFIN;Acc:ZDB-GENE-031031-3]	SOCS_box
ENSDARG00000068846	101.722	1152.41	-3.50044	9.52E-14	9.91E-12	zgc:66024	15	34933552	34938844	+	1980	protein_coding	zgc:66024 [Source:ZFIN;Acc:ZDB-GENE-040426-1511]	-
ENSDARG00000018105	2442.26	229.182	3.41289	9.75E-14	1.01E-11	casq1b	7	73717581	73752955	-	2513	protein_coding	calsequestrin 1b [Source:ZFIN;Acc:ZDB-GENE-060929-1070]	Calsequestrin
ENSDARG00000011094	589.739	6096.6	-3.3696	9.95E-14	1.03E-11	ccna2	14	46354648	46374870	-	5478	protein_coding	cyclin A2 [Source:ZFIN;Acc:ZDB-GENE-020418-1]	Cyclin_C
ENSDARG00000076718	62.7673	752.25	-3.58067	1.02E-13	1.05E-11	prkra	9	1365747	1371519	+	1628	protein_coding	protein kinase, interferon-inducible double stranded RNA dependent activator [Source:ZFIN;Acc:ZDB-GENE-050309-206]	-
novel.298	12.9918	1.39E-17	6.71703	0.00085757	0.00316367	-	12	218384	228317	-	229	-	- && - && PF01576:Myosin tail	Myosin_tail_1
novel.1579	185.042	8.31083	4.45505	1.11E-13	1.14E-11	-	3	10809663	10850668	+	1680	-	- && - && -	-
novel.4432	35.7154	474.082	-3.72617	1.14E-13	1.16E-11	-	CHR_ALT_CTG23_1_17	20519375	20530076	+	5122	-	- && Q9H2P0.1 RecName: Full=Activity-dependent neuroprotector homeobox protein; AltName: Full=Activity-dependent neuroprotective protein && PF00046:Homeodomain	Homeobox
ENSDARG00000011376	352.764	24.9456	3.81477	1.15E-13	1.16E-11	dnase1l4.2	22	5682635	5700482	+	3425	protein_coding	deoxyribonuclease 1 like 4, tandem duplicate 2 [Source:ZFIN;Acc:ZDB-GENE-040426-1884]	Exo_endo_phos
novel.4374	28.1408	401.998	-3.8309	1.17E-13	1.18E-11	-	CHR_ALT_CTG22_2_4	24993269	24995130	-	664	-	- && Q9PVW8.1 RecName: Full=Rhamnose-binding lectin; AltName: Full=RBL; AltName: Full=Roe lectin; AltName: Full=SAL; Flags: Precursor && PF02140:Galactose binding lectin domain	-
ENSDARG00000059294	3283.03	315.128	3.38047	1.19E-13	1.19E-11	marco	9	795609	813693	-	2064	protein_coding	macrophage receptor with collagenous structure [Source:ZFIN;Acc:ZDB-GENE-120514-2]	SRCR
ENSDARG00000093862	114.707	2.76583	5.3087	1.19E-13	1.19E-11	si:ch211-274k16.2	22	6211114	6229275	-	7248	protein_coding	si:ch211-274k16.2 [Source:ZFIN;Acc:ZDB-GENE-110411-199]	-
novel.4950	238.064	2508.13	-3.39655	1.28E-13	1.28E-11	-	CHR_ALT_CTG3_1_1	5614451	5645535	-	1637	-	- && Q8VDW0.1 RecName: Full=ATP-dependent RNA helicase DDX39A; AltName: Full=DEAD box protein 39 && PF00270:DEAD/DEAH box helicase	DEAD
ENSDARG00000033273	5.41726	158.947	-4.84501	1.37E-13	1.37E-11	primpol	1	21563311	21573013	+	2022	protein_coding	primase and polymerase (DNA-directed) [Source:ZFIN;Acc:ZDB-GENE-051113-100]	-
ENSDARG00000116193	64.9315	770.733	-3.56687	1.38E-13	1.37E-11	LO018315.10	11	18183220	18200701	+	1992	protein_coding	-	-
ENSDARG00000079647	480.449	37.8837	3.66011	1.41E-13	1.40E-11	muc13b	12	16106459	16122514	+	2220	protein_coding	mucin 13b, cell surface associated [Source:ZFIN;Acc:ZDB-GENE-080220-61]	-
ENSDARG00000105690	1.39E-17	84.0911	-9.40061	1.42E-13	1.40E-11	zgc:194215	21	2957592	2958422	-	831	protein_coding	zgc:194215 [Source:ZFIN;Acc:ZDB-GENE-080723-25]	zf-C2H2
novel.1693	1.39E-17	84.0911	-9.40061	1.42E-13	1.40E-11	-	4	8735980	8737903	+	1263	-	- && - && -	-
novel.2607	11.9097	223.638	-4.2176	1.46E-13	1.43E-11	-	CHR_ALT_CTG12_1_12	22674100	22678580	+	910	-	- && P86347.1 RecName: Full=Borealin-2; AltName: Full=Cell division cycle-associated protein 8.2; AltName: Full=Cell division cycle-associated protein 9; AltName: Full=Dasra-A; Short=DrDasraA && PF10444:Nbl1 / Borealin N terminal	-
novel.2307	17.3201	285.555	-4.03414	1.50E-13	1.46E-11	-	CHR_ALT_CTG10_1_10	10312995	10326150	+	1116	-	- && Q5ZJU4.1 RecName: Full=Ubiquitin-related modifier 1 && PF09138:Urm1 (Ubiquitin related modifier)	-
novel.4411	10.8276	212.548	-4.28028	1.53E-13	1.48E-11	-	CHR_ALT_CTG23_1_14	16977277	16981447	-	1032	-	- && Q9UBC3.1 RecName: Full=DNA (cytosine-5)-methyltransferase 3B; Short=Dnmt3b; AltName: Full=DNA methyltransferase HsaIIIB; Short=DNA MTase HsaIIIB; Short=M.HsaIIIB && PF00145:C-5 cytosine-specific DNA methylase	DNA_methylase
ENSDARG00000098334	15.1559	264.3	-4.11377	1.54E-13	1.49E-11	exosc3	14	52476520	52480661	-	1281	protein_coding	exosome component 3 [Source:ZFIN;Acc:ZDB-GENE-050706-140]	-
novel.2222	373.324	3820.42	-3.35483	1.58E-13	1.53E-11	-	8	50137429	50139986	-	531	-	- && - && -	-
ENSDARG00000089966	459.89	4678.03	-3.34621	1.61E-13	1.55E-11	si:zfos-1505d6.3	20	54299419	54301276	+	1357	protein_coding	si:zfos-1505d6.3 [Source:ZFIN;Acc:ZDB-GENE-120214-22]	Zona_pellucida
novel.1961	99.558	1.84164	5.65885	1.64E-13	1.57E-11	-	5	72422317	72426203	-	1437	-	- && P32249.3 RecName: Full=G-protein coupled receptor 183; AltName: Full=Epstein-Barr virus-induced G-protein coupled receptor 2; Short=EBI2; Short=EBV-induced G-protein coupled receptor 2; Short=hEBI2 && PF00001:7 transmembrane receptor (rhodopsin family)	7tm_1
novel.6471	8.66347	190.368	-4.43922	1.64E-13	1.57E-11	-	CHR_ALT_CTG9_2_7	27393413	27396431	-	885	-	- && Q3TUU5.1 RecName: Full=Testis-expressed sequence 30 protein && -	-
ENSDARG00000051748	23.8125	343.777	-3.84511	1.71E-13	1.63E-11	ccnd2a	25	16973945	17239079	-	1551	protein_coding	cyclin D2, a [Source:ZFIN;Acc:ZDB-GENE-070424-30]	Cyclin_C
novel.4203	780.185	7818.29	-3.32477	1.73E-13	1.65E-11	-	CHR_ALT_CTG22_1_12	25184453	25336565	+	4101	-	- && P86179.1 RecName: Full=L-rhamnose-binding lectin CSL3 && PF02140:Galactose binding lectin domain	-
ENSDARG00000055373	84.4089	1.39E-17	9.40582	1.75E-13	1.65E-11	sema3fb	11	35447417	35575830	-	6946	protein_coding	sema domain, immunoglobulin domain (Ig), short basic domain, secreted, (semaphorin) 3Fb [Source:ZFIN;Acc:ZDB-GENE-050513-2]	Sema
novel.3134	1.39E-17	83.167	-9.38469	1.75E-13	1.65E-11	-	CHR_ALT_CTG15_1_14	19318006	19320973	-	2143	-	- && Q6PFL8.1 RecName: Full=Thymocyte nuclear protein 1 && -	-
ENSDARG00000077982	732.573	63.7599	3.51952	1.82E-13	1.71E-11	elf3	22	661505	665371	+	2386	protein_coding	E74-like factor 3 (ets domain transcription factor, epithelial-specific ) [Source:ZFIN;Acc:ZDB-GENE-030131-8760]	Ets
ENSDARG00000098787	364.667	26.7939	3.76003	1.82E-13	1.71E-11	cd7al	6	18594977	18601304	-	1226	protein_coding	cd7 antigen-like [Source:ZFIN;Acc:ZDB-GENE-061207-47]	V-set
ENSDARG00000070709	2641.36	25963	-3.29705	1.97E-13	1.84E-11	wu:fi42e03	11	29537756	29540033	+	2127	protein_coding	wu:fi42e03 [Source:ZFIN;Acc:ZDB-GENE-030131-6284]	-
ENSDARG00000078183	80.0806	905.659	-3.49753	1.98E-13	1.84E-11	zgc:165453	3	3454610	3465646	+	4233	protein_coding	zgc:165453 [Source:ZFIN;Acc:ZDB-GENE-070720-13]	A2M_comp
ENSDARG00000093423	8.66347	188.52	-4.42515	2.01E-13	1.87E-11	swsap1	3	14565761	14571514	-	1227	protein_coding	SWIM-type zinc finger 7 associated protein 1 [Source:ZFIN;Acc:ZDB-GENE-071116-2]	-
ENSDARG00000069865	28.1408	390.908	-3.79055	2.03E-13	1.87E-11	grxcr1	13	9440326	9442942	-	989	protein_coding	glutaredoxin, cysteine rich 1 [Source:ZFIN;Acc:ZDB-GENE-070424-166]	-
ENSDARG00000061603	728.245	63.7599	3.51098	2.09E-13	1.92E-11	sorbs2b	14	29807097	29906209	-	8250	protein_coding	sorbin and SH3 domain containing 2b [Source:ZFIN;Acc:ZDB-GENE-070308-3]	SH3_2
ENSDARG00000089667	135.267	4.61419	4.8344	2.15E-13	1.97E-11	MFAP4 (1 of many)	1	59073203	59074515	+	864	protein_coding	si:zfos-2330d3.3 [Source:ZFIN;Acc:ZDB-GENE-110408-14]	Fibrinogen_C
ENSDARG00000002336	1126.45	104.422	3.42962	2.21E-13	2.02E-11	dlc	15	20463448	20468302	-	3657	protein_coding	deltaC [Source:ZFIN;Acc:ZDB-GENE-000125-4]	EGF
ENSDARG00000096508	1905.54	184.823	3.36505	2.25E-13	2.06E-11	BX322618.1	20	12203762	12208117	+	1849	lincRNA	-	-
novel.5789	2.17112	121.057	-5.72653	2.29E-13	2.09E-11	-	CHR_ALT_CTG6_1_40	39671902	39672729	-	745	-	- && Q14674.3 RecName: Full=Separin; AltName: Full=Caspase-like protein ESPL1; AltName: Full=Extra spindle poles-like 1 protein; AltName: Full=Separase && -	-
ENSDARG00000063578	218.586	12.0075	4.17131	2.48E-13	2.25E-11	CABZ01020835.1	4	4626794	4706893	-	2199	protein_coding	-	C1_1
novel.2700	4.3352	143.237	-5.00882	2.52E-13	2.28E-11	-	CHR_ALT_CTG12_1_7	18529149	18531740	+	890	-	- && Q802G6.3 RecName: Full=Methionine-R-sulfoxide reductase B1-A; Short=MsrB; Short=MsrB1-A; AltName: Full=Selenoprotein X-A; Short=SePR; Short=SelX-A && PF01641:SelR domain	-
ENSDARG00000091555	15.1559	256.907	-4.07286	2.60E-13	2.34E-11	ostf1	5	6726155	6745511	-	3755	protein_coding	osteoclast stimulating factor 1 [Source:ZFIN;Acc:ZDB-GENE-040625-157]	SH3_2
ENSDARG00000091539	298.66	20.3248	3.86849	2.61E-13	2.34E-11	ptprjb.1	25	23280220	23296524	+	1964	protein_coding	protein tyrosine phosphatase, receptor type, Jb, tandem duplicate 1 [Source:ZFIN;Acc:ZDB-GENE-090304-1]	Y_phosphatase
ENSDARG00000105573	8.66347	185.747	-4.40379	2.74E-13	2.45E-11	si:ch211-226l4.6	7	24814866	24815834	+	527	protein_coding	si:ch211-226l4.6 [Source:ZFIN;Acc:ZDB-GENE-160728-64]	-
ENSDARG00000063370	154.744	6.46252	4.55376	2.83E-13	2.52E-11	sgk2a	23	4324625	4344591	+	2553	protein_coding	serum/glucocorticoid regulated kinase 2a [Source:ZFIN;Acc:ZDB-GENE-030131-9632]	Pkinase
ENSDARG00000060788	96.3117	0.917475	6.52272	2.84E-13	2.53E-11	lrrc14b	19	44039849	44047176	+	1687	protein_coding	leucine rich repeat containing 14B [Source:ZFIN;Acc:ZDB-GENE-060503-910]	-
novel.922	269.444	2710.52	-3.32995	2.86E-13	2.54E-11	-	19	4741078	4744510	-	808	-	- && Q11204.2 RecName: Full=CMP-N-acetylneuraminate-beta-galactosamide-alpha-2,3-sialyltransferase 2; Short=Alpha 2,3-ST 2; Short=Beta-galactoside alpha-2,3-sialyltransferase 2; AltName: Full=Gal-NAc6S; AltName: Full=Gal-beta-1,3-GalNAc-alpha-2,3-sialyltransferase; AltName: Full=ST3Gal II; Short=ST3GalII; AltName: Full=ST3GalA.2; AltName: Full=Sialyltransferase 4B; Short=SIAT4-B && PF00777:Glycos…	Glyco_transf_29
ENSDARG00000019316	336.533	24.0214	3.80101	2.88E-13	2.55E-11	fer1l6	9	14044310	14084743	-	5387	protein_coding	fer-1-like family member 6 [Source:ZFIN;Acc:ZDB-GENE-070912-312]	C2
ENSDARG00000053254	10.8276	1.39E-17	6.45673	0.00243493	0.00751821	mylpfa	3	32813048	32818607	-	1529	protein_coding	myosin light chain, phosphorylatable, fast skeletal muscle a [Source:ZFIN;Acc:ZDB-GENE-990712-15]	-
ENSDARG00000068593	168.811	1727.23	-3.35408	3.22E-13	2.83E-11	CU326366.2	10	42887204	42898220	-	828	protein_coding	-	Astacin
ENSDARG00000077911	51.9466	614.552	-3.56148	3.24E-13	2.84E-11	treh	18	43846936	43866526	-	2208	protein_coding	trehalase (brush-border membrane glycoprotein) [Source:ZFIN;Acc:ZDB-GENE-070912-84]	-
ENSDARG00000011876	255.377	16.6282	3.93026	3.27E-13	2.86E-11	ednraa	1	36612660	36702355	+	3172	protein_coding	endothelin receptor type Aa [Source:ZFIN;Acc:ZDB-GENE-010906-2]	7tm_1
novel.1866	1.39E-17	80.3945	-9.33586	3.28E-13	2.86E-11	-	5	29902000	29952378	+	904	-	- && - && -	-
ENSDARG00000037789	104646	10953.9	3.25598	3.38E-13	2.93E-11	pvalb1	3	61193890	61205711	-	669	protein_coding	parvalbumin 1 [Source:ZFIN;Acc:ZDB-GENE-040625-57]	-
ENSDARG00000058047	412.278	32.3388	3.66686	3.41E-13	2.95E-11	pafah1b3	16	11773395	11779661	-	3169	protein_coding	platelet-activating factor acetylhydrolase, isoform Ib, gamma subunit [Source:ZFIN;Acc:ZDB-GENE-040426-1026]	-
novel.885	18.4022	283.707	-3.93792	3.44E-13	2.97E-11	-	19	17353662	17354788	+	754	-	- && - && -	-
novel.1883	4.3352	140.464	-4.98065	3.74E-13	3.22E-11	-	5	59606113	59651863	+	1014	-	- && - && -	-
ENSDARG00000075737	1108.05	10582.4	-3.25543	3.84E-13	3.30E-11	zgc:165518	3	66842	79366	-	4588	protein_coding	zgc:165518 [Source:ZFIN;Acc:ZDB-GENE-070720-15]	A2M_comp
ENSDARG00000096998	27.0588	367.805	-3.75902	4.03E-13	3.45E-11	CT737162.1	24	31688977	31699389	+	1189	lincRNA	-	-
ENSDARG00000100559	1.39E-17	79.4704	-9.31921	4.06E-13	3.45E-11	tor2a	5	65112481	65121747	-	1782	protein_coding	torsin family 2, member A [Source:ZFIN;Acc:ZDB-GENE-050913-60]	-
ENSDARG00000038508	81.1627	1.39E-17	9.34932	4.06E-13	3.45E-11	chrnb3b	14	41518257	41530140	+	2531	protein_coding	cholinergic receptor, nicotinic, beta 3b (neuronal) [Source:ZFIN;Acc:ZDB-GENE-030102-4]	Neur_chan_LBD
ENSDARG00000061221	173.139	1754.03	-3.33979	4.10E-13	3.47E-11	si:ch211-157j23.2	24	5799764	5810023	+	2851	protein_coding	si:ch211-157j23.2 [Source:ZFIN;Acc:ZDB-GENE-030131-5686]	-
ENSDARG00000073787	332.205	3253.92	-3.29158	4.22E-13	3.56E-11	si:ch73-303b9.1	11	1547226	1550709	-	1364	protein_coding	si:ch73-303b9.1 [Source:ZFIN;Acc:ZDB-GENE-131127-391]	-
ENSDARG00000042063	324.63	3174.44	-3.28917	4.34E-13	3.65E-11	si:ch211-145c1.1	9	8288268	8314028	-	4081	protein_coding	si:ch211-145c1.1 [Source:ZFIN;Acc:ZDB-GENE-070912-81]	-
ENSDARG00000068124	20.5663	299.418	-3.8562	4.36E-13	3.66E-11	opn7d	8	49478026	49499457	-	1212	protein_coding	opsin 7, group member d [Source:ZFIN;Acc:ZDB-GENE-081105-91]	7tm_1
novel.3245	15.1559	250.438	-4.03609	4.45E-13	3.72E-11	-	CHR_ALT_CTG16_1_15	32659083	32669448	-	1449	-	- && Q9NZJ6.3 RecName: Full=Ubiquinone biosynthesis O-methyltransferase, mitochondrial; AltName: Full=3-demethylubiquinol 3-O-methyltransferase; AltName: Full=Polyprenyldihydroxybenzoate methyltransferase; Flags: Precursor && -	-
novel.5489	22.7305	316.977	-3.79482	4.74E-13	3.95E-11	-	CHR_ALT_CTG5_1_5	10040942	10066957	-	1575	-	- && Q9Z265.1 RecName: Full=Serine/threonine-protein kinase Chk2; AltName: Full=CHK2 checkpoint homolog; AltName: Full=Checkpoint kinase 2 && PF00498:FHA domain|PF00069:Protein kinase domain	Pkinase
novel.1919	1827.64	183.899	3.31206	4.74E-13	3.95E-11	-	5	4343584	4344692	-	986	-	- && - && -	-
ENSDARG00000075685	36.7975	447.281	-3.59932	5.61E-13	4.65E-11	tlr7	9	54039006	54126873	+	4011	protein_coding	toll-like receptor 7 [Source:ZFIN;Acc:ZDB-GENE-040219-11]	Band_41
novel.3773	20.5663	292.949	-3.8247	6.47E-13	5.35E-11	-	CHR_ALT_CTG19_1_3	31551145	31559189	-	1366	-	- && Q5XJA0.3 RecName: Full=Tyrosyl-DNA phosphodiesterase 2; Short=Tyr-DNA phosphodiesterase 2; AltName: Full=5'-tyrosyl-DNA phosphodiesterase; Short=5'-Tyr-DNA phosphodiesterase; AltName: Full=TRAF and TNF receptor-associated protein homolog && -	-
ENSDARG00000089889	217.504	13.8558	3.95968	6.56E-13	5.41E-11	rpz6	16	46430627	46435038	+	1260	protein_coding	rapunzel 6 [Source:ZFIN;Acc:ZDB-GENE-170530-5]	-
ENSDARG00000001870	6679.67	712.512	3.22855	6.74E-13	5.52E-11	atp1a1a.4	1	1689775	1706159	+	4471	protein_coding	ATPase Na+/K+ transporting subunit alpha 1a, tandem duplicate 4 [Source:ZFIN;Acc:ZDB-GENE-001212-4]	E1-E2_ATPase
ENSDARG00000041248	1554.95	14419.5	-3.21298	6.74E-13	5.52E-11	si:dkey-241l7.6	20	54013212	54034543	-	931	protein_coding	si:dkey-241l7.6 [Source:ZFIN;Acc:ZDB-GENE-041014-235]	-
ENSDARG00000090637	10.8276	1.39E-17	6.45673	0.00243493	0.00751821	myh6	20	53577502	53583436	+	5935	protein_coding	myosin, heavy chain 6, cardiac muscle, alpha [Source:ZFIN;Acc:ZDB-GENE-031112-1]	Myosin_head
ENSDARG00000052375	132.02	1332.62	-3.33428	6.80E-13	5.55E-11	zgc:66455	1	53454741	53468160	-	2166	protein_coding	zgc:66455 [Source:ZFIN;Acc:ZDB-GENE-040426-1642]	EGF_CA
novel.3060	28.1408	365.956	-3.69543	7.46E-13	6.06E-11	-	CHR_ALT_CTG14_1_40	43570753	43576134	-	1417	-	- && Q9DFS6.1 RecName: Full=Eukaryotic translation initiation factor 4E-1A; Short=eIF4E-1A; AltName: Full=mRNA cap-binding protein && PF01652:Eukaryotic initiation factor 4E	-
ENSDARG00000062248	9.74554	185.747	-4.23614	7.70E-13	6.24E-11	ptpn21	17	2606697	2690083	-	7905	protein_coding	protein tyrosine phosphatase, non-receptor type 21 [Source:ZFIN;Acc:ZDB-GENE-080102-4]	Y_phosphatase
ENSDARG00000089919	234.818	15.7041	3.89106	7.97E-13	6.44E-11	si:ch211-161h7.8	24	20960216	20964379	+	1047	protein_coding	si:ch211-161h7.8 [Source:ZFIN;Acc:ZDB-GENE-091204-302]	Rhodanese
ENSDARG00000099060	4749.24	43478.4	-3.1945	8.20E-13	6.61E-11	zgc:111868	12	42364157	42368296	-	3099	protein_coding	zgc:111868 [Source:ZFIN;Acc:ZDB-GENE-050809-138]	-
ENSDARG00000104390	10.8276	193.141	-4.14224	9.16E-13	7.37E-11	sumo2a	6	19306192	19313925	-	2311	protein_coding	small ubiquitin-like modifier 2a [Source:ZFIN;Acc:ZDB-GENE-120215-155]	-
novel.6023	113.625	3.69001	4.8956	9.25E-13	7.42E-11	-	CHR_ALT_CTG7_1_2	7565387	7573581	+	566	-	- && - && -	-
novel.2559	76.8343	1.39E-17	9.27037	9.72E-13	7.73E-11	-	CHR_ALT_CTG11_1_5	12326334	12327913	-	831	-	- && - && PF00646:F-box domain	F-box
novel.4185	1.39E-17	75.7738	-9.2506	9.72E-13	7.73E-11	-	CHR_ALT_CTG22_1_10	23660473	23682279	-	1009	-	- && P36980.1 RecName: Full=Complement factor H-related protein 2; Short=FHR-2; AltName: Full=DDESK59; AltName: Full=H factor-like 3; AltName: Full=H factor-like protein 2; Flags: Precursor && -	-
ENSDARG00000018327	76.8343	1.39E-17	9.27037	9.72E-13	7.73E-11	illr3	19	3266914	3272998	-	1390	protein_coding	immune-related, lectin-like receptor 3 [Source:ZFIN;Acc:ZDB-GENE-050311-4]	Lectin_C
novel.722	10.8276	192.217	-4.13532	1.01E-12	8.01E-11	-	17	22069960	22070588	+	534	-	- && Q8BT35.1 RecName: Full=Uncharacterized protein LINC00116 homolog && -	-
novel.2310	30.305	377.97	-3.63555	1.05E-12	8.30E-11	-	CHR_ALT_CTG10_1_10	10387307	10542011	+	3570	-	- && Q9UL12.1 RecName: Full=Sarcosine dehydrogenase, mitochondrial; Short=SarDH; AltName: Full=BPR-2; Flags: Precursor && PF08669:Glycine cleavage T-protein C-terminal barrel domain|PF01266:FAD dependent oxidoreductase	DAO
ENSDARG00000016908	3346.87	30284.3	-3.17764	1.05E-12	8.30E-11	zgc:171779	3	31875772	31879201	-	2909	protein_coding	zgc:171779 [Source:ZFIN;Acc:ZDB-GENE-071004-38]	Zona_pellucida
novel.1385	101.722	2.76583	5.13557	1.06E-12	8.31E-11	-	23	1106344	1108823	-	1601	-	- && - && -	-
ENSDARG00000000588	30.305	377.046	-3.63202	1.11E-12	8.67E-11	grasp	23	32199588	32236122	-	2429	protein_coding	GRP1 (general receptor for phosphoinositides 1)-associated scaffold protein [Source:ZFIN;Acc:ZDB-GENE-060312-30]	PDZ
ENSDARG00000061610	12.9918	209.775	-4.00106	1.12E-12	8.76E-11	ufsp1	7	21917857	21918877	+	1021	protein_coding	UFM1-specific peptidase 1 (non-functional) [Source:ZFIN;Acc:ZDB-GENE-070410-124]	DUF1671
novel.6375	36.7975	429.723	-3.54156	1.20E-12	9.37E-11	-	CHR_ALT_CTG9_1_18	34872686	34881930	-	2177	-	- && O95671.3 RecName: Full=N-acetylserotonin O-methyltransferase-like protein; Short=ASMTL && PF00891:O-methyltransferase domain|PF02545:Maf-like protein	Maf
ENSDARG00000057328	940.332	8498.46	-3.1758	1.21E-12	9.37E-11	cth1	7	17947217	17950315	+	1553	protein_coding	cysteine three histidine 1 [Source:ZFIN;Acc:ZDB-GENE-990806-20]	zf-CCCH
ENSDARG00000044956	311.645	2899.97	-3.21758	1.21E-12	9.37E-11	zgc:114123	23	2728095	2745986	+	2063	protein_coding	zgc:114123 [Source:ZFIN;Acc:ZDB-GENE-050913-53]	-
novel.3206	1.39E-17	74.8496	-9.23293	1.21E-12	9.37E-11	-	CHR_ALT_CTG15_2_4	24946176	24958489	-	2256	-	- && Q6UXT9.2 RecName: Full=Protein ABHD15; AltName: Full=Alpha/beta hydrolase domain-containing protein 15; Short=Abhydrolase domain-containing protein 15; Flags: Precursor && -	-
ENSDARG00000105273	1.39E-17	74.8496	-9.23293	1.21E-12	9.37E-11	FP074902.2	19	18832318	18844395	-	1224	processed_transcript	-	-
ENSDARG00000114540	12.9918	208.851	-3.99469	1.23E-12	9.43E-11	nfr	5	28497956	28502831	+	588	protein_coding	notochord formation related [Source:ZFIN;Acc:ZDB-GENE-100715-1]	-
novel.2400	924.101	8338.58	-3.17352	1.25E-12	9.61E-11	-	CHR_ALT_CTG10_1_31	34007294	34009344	-	1142	-	- && Q7T3T8.1 RecName: Full=Zygote arrest protein 1; AltName: Full=Oocyte-specific maternal effect factor && -	-
ENSDARG00000022813	134.184	1308.59	-3.2846	1.29E-12	9.87E-11	dnd1	14	7397804	7409364	-	2193	protein_coding	DND microRNA-mediated repression inhibitor 1 [Source:ZFIN;Acc:ZDB-GENE-030828-4]	RRM_1
novel.1306	88.7372	1.84164	5.49306	1.31E-12	9.98E-11	-	22	5029541	5032086	-	1619	-	- && - && -	-
ENSDARG00000011837	18.4022	264.3	-3.83574	1.32E-12	1.00E-10	zgc:100846	13	12761707	12778947	+	2427	protein_coding	zgc:100846 [Source:ZFIN;Acc:ZDB-GENE-040801-47]	-
ENSDARG00000100686	85.491	867.769	-3.3417	1.32E-12	1.00E-10	si:ch211-241b2.4	21	2368531	2376012	-	1047	protein_coding	si:ch211-241b2.4 [Source:ZFIN;Acc:ZDB-GENE-081104-191]	zf-C2H2
ENSDARG00000074322	967.384	97.9534	3.30217	1.34E-12	1.01E-10	si:ch211-147m6.2	25	13191391	13194926	+	1972	protein_coding	si:ch211-147m6.2 [Source:ZFIN;Acc:ZDB-GENE-131121-85]	-
ENSDARG00000013749	1437.01	150.63	3.25285	1.43E-12	1.08E-10	slc25a55b	23	409578	419441	+	1666	protein_coding	solute carrier family 25, member 55b [Source:ZFIN;Acc:ZDB-GENE-040801-184]	Mito_carr
ENSDARG00000096355	1044.21	106.271	3.29498	1.46E-12	1.10E-10	ighv1-4	3	33963247	34095221	-	2982	protein_coding	immunoglobulin heavy variable 1-4 [Source:ZFIN;Acc:ZDB-GENE-040514-1]	C1-set
ENSDARG00000104687	208.848	13.8558	3.90112	1.47E-12	1.10E-10	slc16a9b	12	7589193	7607114	-	2553	protein_coding	solute carrier family 16, member 9b [Source:ZFIN;Acc:ZDB-GENE-040801-69]	MFS_1
ENSDARG00000075664	3921.45	430.647	3.18642	1.47E-12	1.10E-10	si:ch1073-429i10.1	15	47867133	47874950	-	1832	protein_coding	si:ch1073-429i10.1 [Source:ZFIN;Acc:ZDB-GENE-120215-259]	-
ENSDARG00000070166	547.538	4965.44	-3.18062	1.49E-12	1.11E-10	zgc:153499	9	8407778	8413219	+	2517	protein_coding	zgc:153499 [Source:ZFIN;Acc:ZDB-GENE-060825-234]	-
novel.6171	1.39E-17	73.0013	-9.19692	1.52E-12	1.13E-10	-	CHR_ALT_CTG8_1_1	16712560	16714793	-	1059	-	- && Q803Q4.1 RecName: Full=DEP domain-containing protein 1A && -	-
ENSDARG00000069428	963.056	8594.57	-3.15758	1.56E-12	1.16E-10	slbp2	21	30288570	30293586	-	1559	protein_coding	stem-loop binding protein 2 [Source:ZFIN;Acc:ZDB-GENE-070112-1722]	-
ENSDARG00000100979	418.771	3811.18	-3.18565	1.56E-12	1.16E-10	CABZ01075618.1	KN149713.1	686	4528	+	1796	protein_coding	-	A2M_comp
ENSDARG00000059347	7.5814	158.947	-4.36889	1.57E-12	1.16E-10	calml4b	25	1266945	1323928	-	3991	protein_coding	calmodulin-like 4b [Source:ZFIN;Acc:ZDB-GENE-071009-6]	-
ENSDARG00000100198	2.17112	108.119	-5.56365	1.77E-12	1.30E-10	sncaip	8	104114	121282	+	2442	protein_coding	synuclein, alpha interacting protein [Source:ZFIN;Acc:ZDB-GENE-080204-71]	-
ENSDARG00000099946	2988.7	328.99	3.18289	1.77E-12	1.30E-10	fam189a2	5	52745401	52784152	-	3021	protein_coding	family with sequence similarity 189, member A2 [Source:ZFIN;Acc:ZDB-GENE-050309-90]	-
ENSDARG00000029569	123.364	1188.45	-3.26687	1.85E-12	1.35E-10	snapc1a	20	20314574	20324792	-	1437	protein_coding	small nuclear RNA activating complex, polypeptide 1a [Source:ZFIN;Acc:ZDB-GENE-040426-1031]	-
ENSDARG00000003701	1795.17	15813.1	-3.13884	1.88E-12	1.38E-10	cldng	1	33645044	33647169	-	1113	protein_coding	claudin g [Source:ZFIN;Acc:ZDB-GENE-010328-7]	-
ENSDARG00000096676	1.39E-17	72.0772	-9.17857	1.91E-12	1.39E-10	AL929237.3	20	45907764	45983440	-	1795	processed_transcript	-	-
ENSDARG00000044485	64.9315	676.47	-3.3787	1.92E-12	1.39E-10	sall4	23	38940700	38952596	+	8687	protein_coding	spalt-like transcription factor 4 [Source:ZFIN;Acc:ZDB-GENE-060328-2]	-
ENSDARG00000104955	6.49933	146.933	-4.47411	2.08E-12	1.51E-10	BX294178.2	7	35435258	35603955	+	2421	antisense	-	-
novel.6153	1302.83	138.616	3.23125	2.15E-12	1.56E-10	-	CHR_ALT_CTG7_1_8	15284323	15312632	-	3476	-	- && P15684.2 RecName: Full=Aminopeptidase N; Short=AP-N; Short=rAPN; AltName: Full=Alanyl aminopeptidase; AltName: Full=Aminopeptidase M; Short=AP-M; AltName: Full=Kidney Zn peptidase; Short=KZP; AltName: Full=Microsomal aminopeptidase; AltName: CD_antigen=CD13 && PF01433:Peptidase family M1 domain	-
ENSDARG00000093748	410.114	36.0354	3.50372	2.21E-12	1.59E-10	si:ch211-217k17.11	1	52441080	52443379	-	962	protein_coding	si:ch211-217k17.11 [Source:ZFIN;Acc:ZDB-GENE-030131-8636]	-
ENSDARG00000077069	8037.68	919.521	3.12764	2.33E-12	1.68E-10	srgn	13	23070581	23074454	-	1961	protein_coding	serglycin [Source:ZFIN;Acc:ZDB-GENE-030131-7127]	-
ENSDARG00000042129	3331.72	28955.4	-3.11945	2.38E-12	1.70E-10	zp3a.1	20	33991801	33993698	+	1377	protein_coding	zona pellucida glycoprotein 3a, tandem duplicate 1 [Source:ZFIN;Acc:ZDB-GENE-040727-1]	Zona_pellucida
novel.3224	1.08909	84.0911	-6.12507	2.38E-12	1.70E-10	-	CHR_ALT_CTG16_1_12	22350757	22366939	+	1747	-	- && Q8R092.1 RecName: Full=Uncharacterized protein C1orf43 homolog && -	-
novel.2147	72.506	1.39E-17	9.18685	2.40E-12	1.71E-10	-	8	1937715	1939418	+	1704	-	- && - && -	-
ENSDARG00000074393	1.39E-17	71.153	-9.15999	2.40E-12	1.71E-10	sh3yl1	17	30604819	30652738	-	1986	protein_coding	SH3 and SYLF domain containing 1 [Source:ZFIN;Acc:ZDB-GENE-040128-16]	SH3_1
novel.6770	1.39E-17	71.153	-9.15999	2.40E-12	1.71E-10	-	KZ116049.1	240	4497	-	731	-	- && D3ZEN0.2 RecName: Full=MICAL-like protein 2; AltName: Full=Junctional Rab13-binding protein; AltName: Full=Molecule interacting with CasL-like 2; Short=MICAL-L2 && -	-
ENSDARG00000091433	71.424	719.905	-3.33121	2.44E-12	1.73E-10	abhd17aa	2	49039159	49063911	+	1552	protein_coding	abhydrolase domain containing 17Aa [Source:ZFIN;Acc:ZDB-GENE-030131-840]	-
ENSDARG00000093841	240.228	2183.76	-3.18372	2.47E-12	1.75E-10	si:ch211-12h2.6	22	25453334	25454523	+	653	protein_coding	si:ch211-12h2.6 [Source:ZFIN;Acc:ZDB-GENE-091117-31]	-
novel.80	256.459	19.4007	3.7155	2.56E-12	1.80E-10	-	1	56081863	56093233	-	1540	-	- && P98093.1 RecName: Full=Complement C3; Contains: RecName: Full=Complement C3 beta chain; Contains: RecName: Full=Complement C3 alpha chain; Contains: RecName: Full=C3a anaphylatoxin; Contains: RecName: Full=Complement C3b alpha' chain; Contains: RecName: Full=Complement C3c alpha' chain fragment 1; Contains: RecName: Full=Complement C3dg fragment; Contains: RecName: Full=Complement C3g fragme…	A2M_recep
ENSDARG00000045423	2427.11	21026.2	-3.11482	2.58E-12	1.81E-10	si:ch211-146l10.8	24	10027902	10032784	+	4743	protein_coding	si:ch211-146l10.8 [Source:ZFIN;Acc:ZDB-GENE-160113-6]	-
ENSDARG00000069726	414.442	37.8837	3.44695	2.64E-12	1.85E-10	glis3	10	644574	690170	-	2734	protein_coding	GLIS family zinc finger 3 [Source:ZFIN;Acc:ZDB-GENE-070112-2232]	-
ENSDARG00000102892	3478.89	30055.1	-3.11087	2.67E-12	1.87E-10	h1m	5	68326858	68333081	-	2047	protein_coding	linker histone H1M [Source:ZFIN;Acc:ZDB-GENE-030131-5614]	-
ENSDARG00000092806	192.617	12.0075	3.98895	2.79E-12	1.95E-10	si:ch1073-110a20.2	1	59132757	59139848	-	1786	protein_coding	si:ch1073-110a20.2 [Source:ZFIN;Acc:ZDB-GENE-121214-96]	Fibrinogen_C
ENSDARG00000071583	124.446	1170.89	-3.23281	2.84E-12	1.98E-10	gtf3ab	24	21640635	21642858	+	1215	protein_coding	general transcription factor IIIA, b [Source:ZFIN;Acc:ZDB-GENE-030131-7698]	-
ENSDARG00000038720	1884.99	16249.3	-3.10767	2.90E-12	2.01E-10	si:ch211-14a17.7	2	38282647	38284749	-	1166	protein_coding	si:ch211-14a17.7 [Source:ZFIN;Acc:ZDB-GENE-030616-590]	Zona_pellucida
novel.5346	1.08909	83.167	-6.10916	2.91E-12	2.01E-10	-	CHR_ALT_CTG5_1_20	29662829	29669041	+	3270	-	- && Q9EP53.1 RecName: Full=Hamartin; AltName: Full=Tuberous sclerosis 1 protein homolog && PF04388:Hamartin protein	-
ENSDARG00000101479	2648.93	297.569	3.15354	2.91E-12	2.01E-10	BX908782.2	2	51765179	51772438	-	553	protein_coding	Danio rerio three-finger protein 5 (LOC100003647), mRNA. [Source:RefSeq mRNA;Acc:NM_001172308]	-
novel.5407	1.39E-17	70.2289	-9.14117	3.03E-12	2.09E-10	-	CHR_ALT_CTG5_1_35	37981089	37987811	-	1583	-	- && Q8ND24.2 RecName: Full=RING finger protein 214 && -	-
ENSDARG00000053575	58.439	599.766	-3.35681	3.04E-12	2.10E-10	gpat2	8	41035230	41173369	+	3277	protein_coding	glycerol-3-phosphate acyltransferase 2, mitochondrial [Source:ZFIN;Acc:ZDB-GENE-050309-118]	-
ENSDARG00000093877	376.57	33.2629	3.49571	3.08E-12	2.11E-10	FP015850.1	1	59128019	59130695	-	1112	protein_coding	-	Fibrinogen_C
ENSDARG00000071541	81.1627	797.534	-3.2948	3.11E-12	2.13E-10	si:dkey-42i9.8	22	10586296	10591876	-	992	protein_coding	si:dkey-42i9.8 [Source:ZFIN;Acc:ZDB-GENE-050208-412]	-
novel.6203	7.5814	153.402	-4.31771	3.18E-12	2.17E-10	-	CHR_ALT_CTG8_1_14	29637510	29653908	+	3595	-	- && B0R061.1 RecName: Full=SWI/SNF-related matrix-associated actin-dependent regulator of chromatin subfamily A containing DEAD/H box 1A && PF00176:SNF2 family N-terminal domain	SNF2_N
ENSDARG00000039020	432.838	3795.47	-3.13204	3.23E-12	2.20E-10	fbxo5	13	46941930	46958802	+	5331	protein_coding	F-box protein 5 [Source:ZFIN;Acc:ZDB-GENE-030131-4027]	IBR
ENSDARG00000100265	181.796	11.0833	4.01983	3.38E-12	2.30E-10	rhcgb	25	8581541	8602437	-	1692	protein_coding	Rh family, C glycoprotein b [Source:ZFIN;Acc:ZDB-GENE-040426-2595]	Ammonium_transp
ENSDARG00000027169	1329.88	11393.8	-3.09877	3.39E-12	2.30E-10	kpna7	10	25214270	25217347	-	1738	protein_coding	karyopherin alpha 7 (importin alpha 8) [Source:ZFIN;Acc:ZDB-GENE-040426-2023]	Arm
ENSDARG00000076853	4.3352	123.83	-4.79898	3.40E-12	2.30E-10	areg	5	6755466	6790840	+	7740	protein_coding	amphiregulin [Source:ZFIN;Acc:ZDB-GENE-141216-239]	-
ENSDARG00000037002	141.759	1303.97	-3.20034	3.48E-12	2.35E-10	zgc:152968	1	35985813	36002774	+	8913	protein_coding	zgc:152968 [Source:ZFIN;Acc:ZDB-GENE-061013-448]	-
ENSDARG00000069503	279.183	22.1731	3.64643	3.52E-12	2.37E-10	cldnh	21	25739295	25741411	-	2018	protein_coding	claudin h [Source:ZFIN;Acc:ZDB-GENE-010328-8]	-
ENSDARG00000105346	2634.87	22443.9	-3.09046	3.59E-12	2.41E-10	zp2.2	20	54290356	54292173	+	1327	protein_coding	zona pellucida glycoprotein 2, tandem duplicate 2 [Source:ZFIN;Acc:ZDB-GENE-010622-1]	Zona_pellucida
novel.2701	8.66347	160.795	-4.19583	3.67E-12	2.46E-10	-	CHR_ALT_CTG12_1_7	18543628	18553549	+	3162	-	- && Q803V5.1 RecName: Full=Target of rapamycin complex subunit lst8; Short=TORC subunit lst8; AltName: Full=G protein beta subunit-like; Short=Gable; Short=Protein GbetaL; AltName: Full=MTOR associated protein, LST8 homolog && -	-
ENSDARG00000089765	351.682	3082.95	-3.13155	3.67E-12	2.46E-10	si:ch211-286b5.4	1	55250107	55263740	-	1835	protein_coding	si:ch211-286b5.4 [Source:ZFIN;Acc:ZDB-GENE-121214-140]	-
ENSDARG00000100936	757.461	6522.63	-3.10602	3.74E-12	2.49E-10	CR790368.1	11	30252955	30253557	+	603	processed_transcript	-	-
novel.3223	180.714	11.0833	4.01122	3.74E-12	2.49E-10	-	CHR_ALT_CTG16_1_11	21808018	21815991	-	1693	-	- && - && -	-
ENSDARG00000036587	30.305	353.942	-3.54082	3.74E-12	2.49E-10	cbr1	1	47165842	47173403	+	4065	protein_coding	carbonyl reductase 1 [Source:ZFIN;Acc:ZDB-GENE-030902-2]	adh_short
ENSDARG00000099384	1.39E-17	69.3047	-9.12209	3.82E-12	2.53E-10	si:dkey-238k10.1	4	77735212	77745020	+	1006	protein_coding	si:dkey-238k10.1 [Source:ZFIN;Acc:ZDB-GENE-070705-399]	SPRY
ENSDARG00000055630	84.4089	814.168	-3.26808	3.84E-12	2.54E-10	foxh1	12	13722385	13730501	-	5377	protein_coding	forkhead box H1 [Source:ZFIN;Acc:ZDB-GENE-000616-15]	Fork_head
novel.6346	576.754	57.2908	3.32858	3.96E-12	2.61E-10	-	CHR_ALT_CTG9_1_11	23914365	23924805	-	3721	-	- && P15989.2 RecName: Full=Collagen alpha-3(VI) chain; Flags: Precursor && PF00014:Kunitz/Bovine pancreatic trypsin inhibitor domain	Kunitz_BPTI
ENSDARG00000069045	29.2229	344.701	-3.55492	4.04E-12	2.66E-10	chtf8	18	17020967	17024878	+	1898	protein_coding	CTF8, chromosome transmission fidelity factor 8 homolog (S. cerevisiae) [Source:ZFIN;Acc:ZDB-GENE-050419-148]	-
novel.18	179.632	11.0833	4.00256	4.15E-12	2.72E-10	-	1	45297679	45303707	+	1092	-	- && Q9N658.1 RecName: Full=Zinc finger protein sens; AltName: Full=Protein senseless && -	-
ENSDARG00000070669	82.2447	0.917475	6.29523	4.39E-12	2.87E-10	cxcr3.3	16	11834516	11840134	+	4038	protein_coding	chemokine (C-X-C motif) receptor 3, tandem duplicate 3 [Source:ZFIN;Acc:ZDB-GENE-100922-34]	7tm_1
ENSDARG00000014058	94.1476	2.76583	5.02407	4.48E-12	2.93E-10	rab36	10	17223681	17232372	-	1182	protein_coding	RAB36, member RAS oncogene family [Source:ZFIN;Acc:ZDB-GENE-040910-5]	Ras
ENSDARG00000074289	2889.15	24303.2	-3.07238	4.59E-12	2.99E-10	tuba4l	13	6245219	6252514	-	3593	protein_coding	tubulin, alpha 4 like [Source:ZFIN;Acc:ZDB-GENE-030131-5588]	Tubulin
novel.6437	10.8276	177.43	-4.01992	4.61E-12	2.99E-10	-	CHR_ALT_CTG9_2_2	19360190	19386428	-	1613	-	- && - && PF00462:Glutaredoxin	-
novel.6718	161.236	9.23499	4.10664	4.61E-12	2.99E-10	-	KN150602.1	638	14855	+	2788	-	- && Q12967.2 RecName: Full=Ral guanine nucleotide dissociation stimulator; Short=RalGDS; AltName: Full=Ral guanine nucleotide exchange factor; Short=RalGEF && PF05699:hAT family C-terminal dimerisation region|PF00788:Ras association (RalGDS/AF-6) domain	RA
ENSDARG00000099715	14.0738	212.548	-3.90556	4.75E-12	3.07E-10	si:dkey-152b24.7	16	46530244	46567344	-	2100	protein_coding	si:dkey-152b24.7 [Source:ZFIN;Acc:ZDB-GENE-100921-77]	-
novel.2129	1.39E-17	68.3806	-9.10276	4.84E-12	3.13E-10	-	7	70545159	70555048	-	605	-	- && - && -	-
ENSDARG00000096587	204.519	14.7799	3.77862	4.85E-12	3.13E-10	itgam	12	4147714	4167750	+	3037	protein_coding	integrin, alpha M (complement component 3 receptor 3 subunit) [Source:ZFIN;Acc:ZDB-GENE-110510-4]	VWA
novel.2337	28.1408	331.763	-3.55396	4.92E-12	3.16E-10	-	CHR_ALT_CTG10_1_20	21929568	21944207	-	6068	-	- && Q460N5.3 RecName: Full=Poly [ADP-ribose] polymerase 14; Short=PARP-14; AltName: Full=ADP-ribosyltransferase diphtheria toxin-like 8; Short=ARTD8; AltName: Full=B aggressive lymphoma protein 2 && PF00644:Poly(ADP-ribose) polymerase catalytic domain	-
novel.2646	138.513	1254.99	-3.17851	5.01E-12	3.20E-10	-	CHR_ALT_CTG12_1_23	30346168	30359186	-	4182	-	- && Q58EK5.2 RecName: Full=Tudor domain-containing protein 1 && -	-
ENSDARG00000055276	291.086	24.0214	3.59178	5.02E-12	3.20E-10	rel	13	25795511	25819825	-	2137	protein_coding	v-rel avian reticuloendotheliosis viral oncogene homolog [Source:ZFIN;Acc:ZDB-GENE-040718-255]	RHD
novel.4544	1399.13	156.175	3.16221	5.02E-12	3.20E-10	-	CHR_ALT_CTG23_1_35	32066245	32085947	+	1225	-	- && Q9XSK2.4 RecName: Full=CD63 antigen; AltName: CD_antigen=CD63 && PF00335:Tetraspanin family	Tetraspannin
ENSDARG00000099689	187.206	12.9316	3.84201	5.04E-12	3.21E-10	si:dkey-203a12.3	14	15231097	15231960	+	533	protein_coding	si:dkey-203a12.3 [Source:ZFIN;Acc:ZDB-GENE-141216-190]	-
ENSDARG00000101791	535.635	53.5942	3.3179	5.09E-12	3.23E-10	kyat3	6	25257728	25304430	+	6571	protein_coding	kynurenine aminotransferase 3 [Source:ZFIN;Acc:ZDB-GENE-040426-1299]	Aminotran_1_2
ENSDARG00000098664	4.3352	121.057	-4.76635	5.26E-12	3.33E-10	si:dkeyp-53d3.3	22	1440702	1441490	+	789	protein_coding	si:dkeyp-53d3.3 [Source:ZFIN;Acc:ZDB-GENE-050208-644]	zf-C2H2
ENSDARG00000115266	63.8494	624.718	-3.2881	5.31E-12	3.36E-10	imp3	2	9983079	9989947	-	904	protein_coding	IMP3, U3 small nucleolar ribonucleoprotein, homolog (yeast) [Source:ZFIN;Acc:ZDB-GENE-040426-1062]	S4
ENSDARG00000038587	1941.25	222.713	3.12297	5.54E-12	3.50E-10	CU929150.1	2	45159855	45162467	+	2613	protein_coding	-	-
ENSDARG00000014517	816.975	87.7877	3.21626	5.61E-12	3.54E-10	usp5	16	11965371	11986321	-	3324	protein_coding	ubiquitin specific peptidase 5 (isopeptidase T) [Source:ZFIN;Acc:ZDB-GENE-040426-2584]	UCH
ENSDARG00000019228	7.5814	148.782	-4.27362	5.81E-12	3.65E-10	mogat2	10	32534814	32610776	-	2257	protein_coding	monoacylglycerol O-acyltransferase 2 [Source:ZFIN;Acc:ZDB-GENE-041010-186]	-
ENSDARG00000102704	313.809	27.718	3.49473	5.88E-12	3.69E-10	si:ch1073-376c22.1	19	48410195	48416755	+	2730	protein_coding	si:ch1073-376c22.1 [Source:ZFIN;Acc:ZDB-GENE-141210-15]	-
ENSDARG00000060518	22.7305	278.162	-3.60645	5.92E-12	3.71E-10	pcsk5b	8	38649989	38810233	-	2473	protein_coding	proprotein convertase subtilisin/kexin type 5b [Source:ZFIN;Acc:ZDB-GENE-070822-7]	Peptidase_S8
novel.2405	872.161	94.2568	3.20812	6.04E-12	3.77E-10	-	CHR_ALT_CTG10_1_33	36467725	36477896	+	3542	-	- && P30355.2 RecName: Full=Arachidonate 5-lipoxygenase-activating protein; AltName: Full=FLAP; AltName: Full=MK-886-binding protein && -	-
novel.2380	84.4089	794.761	-3.23328	6.09E-12	3.79E-10	-	CHR_ALT_CTG10_1_27	28371237	28381016	-	1222	-	- && A4UTQ2.1 RecName: Full=Protein BTG3; AltName: Full=BTG family member 3 && -	-
ENSDARG00000092639	1.39E-17	67.4564	-9.08317	6.14E-12	3.82E-10	BX649641.1	18	18720679	18727032	-	487	unprocessed_pseudogene	-	-
novel.1030	230.489	2003.55	-3.11914	6.16E-12	3.82E-10	-	2	9647138	9652236	-	2003	-	- && - && -	-
ENSDARG00000086112	259.705	2241.05	-3.10866	6.26E-12	3.87E-10	si:ch211-266i6.3	10	32050906	32058078	+	2448	protein_coding	si:ch211-266i6.3 [Source:ZFIN;Acc:ZDB-GENE-030131-5420]	-
ENSDARG00000078606	20.5663	260.603	-3.65599	6.36E-12	3.93E-10	zgc:194224	20	4149523	4157138	-	827	protein_coding	zgc:194224 [Source:ZFIN;Acc:ZDB-GENE-081022-79]	-
ENSDARG00000095047	87.6551	817.865	-3.22025	6.37E-12	3.93E-10	si:dkey-85k15.4	16	13955586	13965518	-	1214	protein_coding	si:dkey-85k15.4 [Source:ZFIN;Acc:ZDB-GENE-100922-242]	-
ENSDARG00000069251	5086.85	42035.8	-3.04674	6.39E-12	3.93E-10	si:dkeyp-50f7.2	20	43737022	43743700	-	2992	protein_coding	si:dkeyp-50f7.2 [Source:ZFIN;Acc:ZDB-GENE-030131-5968]	Zona_pellucida
novel.1864	959.809	105.347	3.18599	6.46E-12	3.96E-10	-	5	22232397	22234391	+	1995	-	- && - && -	-
ENSDARG00000031534	139.595	7.38668	4.21601	6.54E-12	4.00E-10	CU571315.1	3	19468777	19477473	+	4327	protein_coding	-	zf-B_box
ENSDARG00000039828	4576.11	37645.2	-3.04024	7.01E-12	4.28E-10	zp3b	2	6253246	6258796	+	1855	protein_coding	zona pellucida glycoprotein 3b [Source:ZFIN;Acc:ZDB-GENE-031124-2]	Zona_pellucida
novel.6657	666.566	70.2289	3.24418	7.14E-12	4.35E-10	-	KN150335.1	8193	11899	-	3356	-	- && - && -	-
ENSDARG00000097598	22.7305	275.39	-3.59201	7.27E-12	4.42E-10	BX088688.3	20	22068160	22070094	-	1935	antisense	-	-
ENSDARG00000102748	12.9918	190.368	-3.8611	7.28E-12	4.42E-10	CABZ01074745.1	KN149951.1	442	4132	+	345	protein_coding	-	-
ENSDARG00000056886	8.66347	155.251	-4.14525	7.34E-12	4.44E-10	tbccd1	9	27740968	27749936	-	2656	protein_coding	TBCC domain containing 1 [Source:ZFIN;Acc:ZDB-GENE-041210-222]	-
ENSDARG00000032631	392.801	37.8837	3.3696	7.57E-12	4.57E-10	ltb4r	7	5016717	5039562	-	3881	protein_coding	leukotriene B4 receptor [Source:ZFIN;Acc:ZDB-GENE-070705-164]	7tm_1
ENSDARG00000112015	110.379	4.61419	4.54134	7.67E-12	4.62E-10	CR381686.5	24	19986432	20010823	+	5260	protein_coding	-	LIM
ENSDARG00000097882	1.39E-17	66.5323	-9.0633	7.81E-12	4.69E-10	CR936518.2	5	15044307	15176028	-	1977	lincRNA	-	-
ENSDARG00000071439	1.39E-17	66.5323	-9.0633	7.81E-12	4.69E-10	si:dkey-121a9.3	22	23264622	23267893	-	715	protein_coding	si:dkey-121a9.3 [Source:ZFIN;Acc:ZDB-GENE-050208-426]	-
novel.3314	568.097	4739.95	-3.0604	7.82E-12	4.69E-10	-	CHR_ALT_CTG16_1_7	12054514	12061115	-	1686	-	- && - && -	-
ENSDARG00000063285	110.379	997.15	-3.174	7.94E-12	4.75E-10	ube2t	23	5104743	5108055	+	784	protein_coding	ubiquitin-conjugating enzyme E2T (putative) [Source:ZFIN;Acc:ZDB-GENE-061013-547]	UQ_con
ENSDARG00000069009	72.506	684.788	-3.23742	8.16E-12	4.87E-10	si:ch211-147a11.3	8	22283564	22288261	-	2235	protein_coding	si:ch211-147a11.3 [Source:ZFIN;Acc:ZDB-GENE-060503-102]	-
ENSDARG00000054606	1.08909	78.5462	-6.02682	8.21E-12	4.88E-10	mrpl1	5	38825225	38834564	+	1042	protein_coding	mitochondrial ribosomal protein L1 [Source:ZFIN;Acc:ZDB-GENE-060526-311]	-
ENSDARG00000097591	78.9985	742.085	-3.22979	8.22E-12	4.88E-10	proser3	15	37562582	37589600	-	2327	protein_coding	proline and serine rich 3 [Source:ZFIN;Acc:ZDB-GENE-030131-5986]	-
ENSDARG00000076391	66.0136	634.884	-3.26338	8.38E-12	4.96E-10	npm2a	8	37749263	37754910	+	999	protein_coding	nucleophosmin/nucleoplasmin, 2a [Source:ZFIN;Acc:ZDB-GENE-060810-57]	-
ENSDARG00000026990	232.653	18.4765	3.64495	8.39E-12	4.96E-10	klhl6	2	36646451	36659156	+	2488	protein_coding	kelch-like family member 6 [Source:ZFIN;Acc:ZDB-GENE-030616-325]	BACK
ENSDARG00000086034	5.41726	127.526	-4.52755	8.44E-12	4.98E-10	nectin1b	18	42970208	43226503	+	2403	protein_coding	nectin cell adhesion molecule 1b [Source:ZFIN;Acc:ZDB-GENE-090224-2]	V-set
ENSDARG00000005590	107.133	969.425	-3.17634	8.51E-12	5.01E-10	mtf2	2	10603550	10641998	-	6664	protein_coding	metal response element binding transcription factor 2 [Source:ZFIN;Acc:ZDB-GENE-060512-94]	PHD
ENSDARG00000024693	3.25315	108.119	-5.00511	9.00E-12	5.29E-10	lysmd3	5	48672553	48680580	-	1700	protein_coding	LysM, putative peptidoglycan-binding, domain containing 3 [Source:ZFIN;Acc:ZDB-GENE-040625-88]	-
ENSDARG00000092057	1263.87	10288.5	-3.025	9.42E-12	5.52E-10	si:dkey-90l23.1	9	8372167	8375675	+	2565	protein_coding	si:dkey-90l23.1 [Source:ZFIN;Acc:ZDB-GENE-030131-5242]	-
ENSDARG00000080675	980.369	110.891	3.14265	9.64E-12	5.64E-10	si:dkey-71b5.7	16	21946091	22006996	-	5927	protein_coding	si:dkey-71b5.7 [Source:ZFIN;Acc:ZDB-GENE-100922-124]	-
ENSDARG00000067606	127.692	6.46252	4.27678	9.71E-12	5.67E-10	rsph4a	5	61919217	61930860	+	1775	protein_coding	radial spoke head 4 homolog A [Source:ZFIN;Acc:ZDB-GENE-030131-7437]	-
novel.4865	20.5663	254.134	-3.61974	9.86E-12	5.74E-10	-	CHR_ALT_CTG2_1_12	50217892	50260642	-	3304	-	- && Q9WTX6.1 RecName: Full=Cullin-1; Short=CUL-1 && PF10557:Cullin protein neddylation domain|PF00888:Cullin family	Cullin
ENSDARG00000007207	51.9466	516.593	-3.31103	9.86E-12	5.74E-10	cnpy2	11	2540139	2549140	-	3990	protein_coding	canopy 2 [Source:ZFIN;Acc:ZDB-GENE-060315-4]	-
ENSDARG00000008946	28.1408	319.749	-3.50077	9.90E-12	5.75E-10	ccdc127b	19	7292445	7295926	+	1149	protein_coding	coiled-coil domain containing 127b [Source:ZFIN;Acc:ZDB-GENE-060503-656]	-
novel.6276	1.39E-17	65.6081	-9.04316	9.96E-12	5.77E-10	-	CHR_ALT_CTG8_1_3	19178326	19199482	-	780	-	- && - && -	-
ENSDARG00000039937	9.74554	161.72	-4.03645	1.01E-11	5.81E-10	ccdc172	13	20524921	20534948	+	1061	protein_coding	coiled-coil domain containing 172 [Source:ZFIN;Acc:ZDB-GENE-090313-1]	-
ENSDARG00000114883	80.0806	741.161	-3.2084	1.04E-11	6.01E-10	CU655961.4	15	44201056	44205528	+	2237	protein_coding	-	-
ENSDARG00000008022	48.7003	482.399	-3.30513	1.05E-11	6.01E-10	kif18a	7	31976764	32021853	-	3197	protein_coding	kinesin family member 18A [Source:ZFIN;Acc:ZDB-GENE-040426-862]	Kinesin
ENSDARG00000116119	418.771	41.5803	3.32806	1.05E-11	6.01E-10	CABZ01097761.1	12	49114483	49118403	+	2502	protein_coding	-	-
ENSDARG00000112087	45.4541	457.447	-3.3278	1.07E-11	6.16E-10	ube2l3a	10	3133098	3138859	-	1620	protein_coding	ubiquitin-conjugating enzyme E2L 3a [Source:ZFIN;Acc:ZDB-GENE-030131-2977]	UQ_con
ENSDARG00000093470	12.9918	186.672	-3.83283	1.08E-11	6.16E-10	CT009596.1	4	4166344	4167489	+	612	lincRNA	-	-
novel.4956	75.7523	699.574	-3.20514	1.09E-11	6.22E-10	-	CHR_ALT_CTG3_1_10	16565118	16585170	-	2483	-	- && O54747.1 RecName: Full=DNA polymerase delta catalytic subunit && PF00136:DNA polymerase family B	DNA_pol_B
ENSDARG00000053246	216.422	1833.5	-3.082	1.09E-11	6.22E-10	si:ch211-11i22.4	25	5972690	5982502	+	1826	protein_coding	si:ch211-11i22.4 [Source:ZFIN;Acc:ZDB-GENE-030131-9492]	-
ENSDARG00000069888	117.953	5.53835	4.38029	1.11E-11	6.29E-10	cldna	15	2655566	2657508	-	1943	protein_coding	claudin a [Source:ZFIN;Acc:ZDB-GENE-010328-1]	-
ENSDARG00000087013	651.417	70.2289	3.21102	1.11E-11	6.29E-10	cubn	24	32035759	32150276	-	10878	protein_coding	cubilin (intrinsic factor-cobalamin receptor) [Source:ZFIN;Acc:ZDB-GENE-060228-6]	CUB
ENSDARG00000110510	88.7372	803.079	-3.17625	1.11E-11	6.29E-10	ybey	KZ115962.1	21	6332	-	3292	protein_coding	ybeY metallopeptidase [Source:ZFIN;Acc:ZDB-GENE-030131-437]	-
ENSDARG00000038700	116.871	1028.57	-3.13638	1.11E-11	6.30E-10	gpr160	2	37295088	37296159	+	1072	protein_coding	G protein-coupled receptor 160 [Source:ZFIN;Acc:ZDB-GENE-081022-189]	-
ENSDARG00000074638	473.957	48.9735	3.27119	1.13E-11	6.37E-10	loxhd1b	8	714875	810556	-	7102	protein_coding	lipoxygenase homology domains 1b [Source:ZFIN;Acc:ZDB-GENE-081104-370]	-
ENSDARG00000097455	2.17112	97.0292	-5.40772	1.14E-11	6.43E-10	CR931782.1	11	27592694	27625125	-	536	lincRNA	-	-
ENSDARG00000101300	31.3871	341.929	-3.4406	1.14E-11	6.43E-10	ssna1	5	54545432	54554605	-	847	protein_coding	Sjogren syndrome nuclear autoantigen 1 [Source:ZFIN;Acc:ZDB-GENE-081104-255]	-
ENSDARG00000096628	712.014	5800.87	-3.02609	1.15E-11	6.46E-10	buc2l	12	14138340	14143344	-	3141	protein_coding	bucky ball 2-like [Source:ZFIN;Acc:ZDB-GENE-030131-6407]	-
ENSDARG00000043128	152.58	9.23499	4.02708	1.18E-11	6.59E-10	cldne	15	2638884	2640966	-	2083	protein_coding	claudin e [Source:ZFIN;Acc:ZDB-GENE-010328-5]	-
ENSDARG00000091222	278.101	24.9456	3.4718	1.20E-11	6.68E-10	si:dkey-190l8.2	17	30591287	30605734	+	6705	protein_coding	si:dkey-190l8.2 [Source:ZFIN;Acc:ZDB-GENE-030131-9103]	Sugar_tr
novel.4712	1.08909	76.6979	-5.99252	1.26E-11	7.02E-10	-	CHR_ALT_CTG24_2_4	27409644	27417848	-	965	-	- && - && PF00048:Small cytokines (intecrine/chemokine), interleukin-8 like	-
ENSDARG00000041428	121.2	1060.92	-3.12863	1.27E-11	7.04E-10	yrdc	16	4178949	4190726	+	3419	protein_coding	yrdC N(6)-threonylcarbamoyltransferase domain containing [Source:ZFIN;Acc:ZDB-GENE-070410-65]	Sua5_yciO_yrdC
novel.6690	66.0136	1.39E-17	9.05175	1.27E-11	7.04E-10	-	KN150487.1	87697	90809	+	2060	-	- && - && -	-
novel.1859	1.39E-17	64.684	-9.02274	1.27E-11	7.04E-10	-	5	13292001	13292791	+	791	-	- && - && -	-
ENSDARG00000055876	66.0136	1.39E-17	9.05175	1.27E-11	7.04E-10	msmo1	1	20916551	20928772	-	1598	protein_coding	methylsterol monooxygenase 1 [Source:ZFIN;Acc:ZDB-GENE-040426-2670]	-
ENSDARG00000053448	5.41726	123.83	-4.48515	1.29E-11	7.11E-10	si:ch211-251f6.6	10	8058850	8079830	-	1508	protein_coding	si:ch211-251f6.6 [Source:ZFIN;Acc:ZDB-GENE-030131-3219]	-
ENSDARG00000095486	704.439	5697.37	-3.01554	1.32E-11	7.28E-10	CU467646.2	4	77113391	77116266	-	2599	protein_coding	-	-
ENSDARG00000089032	10.8276	167.264	-3.93487	1.33E-11	7.34E-10	si:ch211-154o6.2	16	21673723	21692024	-	1311	protein_coding	si:ch211-154o6.2 [Source:ZFIN;Acc:ZDB-GENE-030131-2855]	-
novel.2285	821.304	92.4085	3.14998	1.35E-11	7.38E-10	-	9	49443362	49444191	-	830	-	- && - && -	-
ENSDARG00000079452	22.7305	266.148	-3.54279	1.36E-11	7.44E-10	rbm46	1	10127163	10137776	+	2403	protein_coding	RNA binding motif protein 46 [Source:ZFIN;Acc:ZDB-GENE-061013-298]	RRM_1
ENSDARG00000061963	22.7305	265.224	-3.53777	1.46E-11	7.97E-10	vrtn	20	27749133	27755014	+	3354	protein_coding	vertebrae development associated [Source:ZFIN;Acc:ZDB-GENE-060929-700]	-
ENSDARG00000043004	49.7824	481.475	-3.27074	1.50E-11	8.17E-10	si:dkeyp-117h8.4	20	25639470	25645150	-	2666	protein_coding	si:dkeyp-117h8.4 [Source:ZFIN;Acc:ZDB-GENE-030804-4]	-
ENSDARG00000006580	3094.75	24508.4	-2.98534	1.51E-11	8.22E-10	cldnd	21	25777425	25778201	+	777	protein_coding	claudin d [Source:ZFIN;Acc:ZDB-GENE-010328-4]	-
ENSDARG00000028824	2498.52	305.887	3.02946	1.52E-11	8.29E-10	slc34a1a	14	834619	858987	-	5044	protein_coding	solute carrier family 34 (type II sodium/phosphate cotransporter), member 1a [Source:ZFIN;Acc:ZDB-GENE-101006-3]	Na_Pi_cotrans
ENSDARG00000006202	175.303	12.0075	3.85316	1.55E-11	8.39E-10	erbb3a	6	7466223	7531427	+	6761	protein_coding	erb-b2 receptor tyrosine kinase 3a [Source:ZFIN;Acc:ZDB-GENE-030916-3]	Pkinase_Tyr
ENSDARG00000052428	175.303	12.9316	3.7473	1.55E-11	8.39E-10	si:dkey-43k4.3	6	21576164	21582444	-	1084	protein_coding	si:dkey-43k4.3 [Source:ZFIN;Acc:ZDB-GENE-120215-146]	-
ENSDARG00000055622	185.042	1555.34	-3.0705	1.56E-11	8.43E-10	zgc:153345	10	33393829	33403522	+	4361	protein_coding	zgc:153345 [Source:ZFIN;Acc:ZDB-GENE-061103-487]	RhoGAP
ENSDARG00000017703	1.08909	75.7738	-5.97506	1.56E-11	8.43E-10	paqr3a	5	39154617	39171302	-	2566	protein_coding	progestin and adipoQ receptor family member IIIa [Source:ZFIN;Acc:ZDB-GENE-040426-1667]	-
ENSDARG00000035519	4735.18	589.6	3.00532	1.57E-11	8.44E-10	histh1l	5	27432958	27434351	+	1394	protein_coding	histone H1 like [Source:ZFIN;Acc:ZDB-GENE-050417-145]	-
ENSDARG00000092290	1.39E-17	63.7599	-9.00202	1.63E-11	8.74E-10	si:dkeyp-26a9.2	1	23489269	23506534	+	4337	protein_coding	si:dkeyp-26a9.2 [Source:ZFIN;Acc:ZDB-GENE-090313-379]	Pkinase
ENSDARG00000095306	1.39E-17	63.7599	-9.00202	1.63E-11	8.74E-10	si:dkey-22p6.2	9	10936773	10938456	+	459	processed_transcript	si:dkey-22p6.2 [Source:NCBI gene;Acc:101883500]	-
ENSDARG00000016939	1214.1	143.237	3.08223	1.65E-11	8.86E-10	itgb2	9	44961138	44983666	-	3489	protein_coding	integrin, beta 2 [Source:ZFIN;Acc:ZDB-GENE-110411-4]	-
ENSDARG00000104199	99.558	873.314	-3.1314	1.67E-11	8.91E-10	si:dkey-43p13.5	3	43086548	43092262	+	1107	protein_coding	si:dkey-43p13.5 [Source:ZFIN;Acc:ZDB-GENE-131121-510]	Homeobox
novel.5356	14.0738	198.686	-3.80833	1.68E-11	8.97E-10	-	CHR_ALT_CTG5_1_22	30759258	30770717	+	1596	-	- && P83571.1 RecName: Full=RuvB-like 2; AltName: Full=Reptin; AltName: Full=zReptin && PF17856:TIP49 AAA-lid domain|PF06068:TIP49 P-loop domain	-
ENSDARG00000043360	47.6182	462.068	-3.27536	1.70E-11	9.05E-10	dph3	6	15127507	15131196	+	555	protein_coding	diphthamide biosynthesis 3 [Source:ZFIN;Acc:ZDB-GENE-050522-545]	-
novel.6568	86.573	2.76583	4.90322	1.71E-11	9.06E-10	-	KN149978.1	6700	8884	-	1076	-	- && - && -	-
novel.1677	3.25315	104.422	-4.95499	1.73E-11	9.17E-10	-	3	62568045	62592500	-	1373	-	- && - && -	-
ENSDARG00000070618	293.25	2394.46	-3.029	1.74E-11	9.20E-10	tatdn2	6	40439858	40449399	-	2716	protein_coding	TatD DNase domain containing 2 [Source:ZFIN;Acc:ZDB-GENE-081022-51]	-
ENSDARG00000069192	165.565	1388.99	-3.06768	1.75E-11	9.25E-10	zgc:163030	13	33669936	33671694	-	826	protein_coding	zgc:163030 [Source:ZFIN;Acc:ZDB-GENE-060810-77]	-
ENSDARG00000068021	29.2229	317.901	-3.4382	1.80E-11	9.48E-10	ece2a	2	44781185	44926290	+	4735	protein_coding	endothelin converting enzyme 2a [Source:ZFIN;Acc:ZDB-GENE-070912-214]	Methyltransf_11
ENSDARG00000098739	4477.64	35111.2	-2.97109	1.80E-11	9.50E-10	h2af1al	KN150699.1	14154	15108	-	556	protein_coding	H2A histone family member 1a like [Source:NCBI gene;Acc:100332229]	Histone
ENSDARG00000103984	947.907	110.891	3.09407	1.87E-11	9.85E-10	cyth4b	6	392815	409768	+	1752	protein_coding	cytohesin 4b [Source:ZFIN;Acc:ZDB-GENE-080219-45]	Sec7
ENSDARG00000089362	3734.26	467.613	2.99708	1.92E-11	1.01E-09	grn1	19	40186677	40192249	-	1618	protein_coding	granulin 1 [Source:ZFIN;Acc:ZDB-GENE-060103-1]	-
novel.5254	1.08909	74.8496	-5.95739	1.94E-11	1.01E-09	-	CHR_ALT_CTG4_2_1	9853580	9859226	-	2306	-	- && Q8NFZ0.2 RecName: Full=F-box DNA helicase 1; Short=hFBH1; AltName: Full=F-box only protein 18 && PF13361:UvrD-like helicase C-terminal domain|PF00580:UvrD/REP helicase N-terminal domain	UvrD-helicase
ENSDARG00000062045	1.08909	74.8496	-5.95739	1.94E-11	1.01E-09	il1rapl1a	9	29716380	29985390	-	4080	protein_coding	interleukin 1 receptor accessory protein-like 1a [Source:ZFIN;Acc:ZDB-GENE-061013-249]	TIR
ENSDARG00000061789	1.08909	74.8496	-5.95739	1.94E-11	1.01E-09	gnl1	16	21651712	21668082	-	2051	protein_coding	guanine nucleotide binding protein-like 1 [Source:ZFIN;Acc:ZDB-GENE-060323-1]	-
ENSDARG00000105356	1.08909	74.8496	-5.95739	1.94E-11	1.01E-09	FP325124.1	11	42839868	42841418	+	539	lincRNA	-	-
ENSDARG00000090118	2.17112	94.2568	-5.36596	1.95E-11	1.01E-09	qdprb2	1	24387659	24391673	+	1126	protein_coding	quinoid dihydropteridine reductase b2 [Source:ZFIN;Acc:ZDB-GENE-070720-19]	adh_short
novel.5218	1429.43	172.809	3.04721	1.95E-11	1.01E-09	-	CHR_ALT_CTG4_1_5	10752586	10767688	+	4128	-	- && Q8WWQ8.3 RecName: Full=Stabilin-2; AltName: Full=FAS1 EGF-like and X-link domain-containing adhesion molecule 2; AltName: Full=Fasciclin, EGF-like, laminin-type EGF-like and link domain-containing scavenger receptor 2; Short=FEEL-2; AltName: Full=Hyaluronan receptor for endocytosis; Contains: RecName: Full=190 kDa form stabilin-2; AltName: Full=190 kDa hyaluronan receptor for endocytosis; Fl…	Xlink
ENSDARG00000007657	132.02	1121.91	-3.08601	2.01E-11	1.04E-09	ccnh	5	47963940	47975440	-	1298	protein_coding	cyclin H [Source:ZFIN;Acc:ZDB-GENE-050320-13]	-
novel.4273	380.898	38.8078	3.29057	2.04E-11	1.05E-09	-	CHR_ALT_CTG22_1_24	31040522	31046016	-	2756	-	- && Q6ZQ38.2 RecName: Full=Cullin-associated NEDD8-dissociated protein 1; AltName: Full=Cullin-associated and neddylation-dissociated protein 1; AltName: Full=p120 CAND1 && -	-
ENSDARG00000053877	317.056	2557.11	-3.01125	2.10E-11	1.09E-09	cpdb	21	39197418	39226333	+	3980	protein_coding	carboxypeptidase D, b [Source:ZFIN;Acc:ZDB-GENE-060929-1270]	-
ENSDARG00000023546	22.7305	259.679	-3.5073	2.23E-11	1.15E-09	kcnn1b	8	13244371	13315567	-	2073	protein_coding	potassium intermediate/small conductance calcium-activated channel, subfamily N, member 1b [Source:ZFIN;Acc:ZDB-GENE-060503-397]	Ion_trans_2
ENSDARG00000039145	163.401	11.0833	3.86603	2.31E-11	1.19E-09	plaub	12	46740584	46766300	+	5289	protein_coding	plasminogen activator, urokinase b [Source:ZFIN;Acc:ZDB-GENE-030619-15]	Trypsin
ENSDARG00000102926	21.6484	250.438	-3.52505	2.41E-11	1.24E-09	si:dkey-223p19.2	21	45502621	45509757	+	1438	protein_coding	si:dkey-223p19.2 [Source:ZFIN;Acc:ZDB-GENE-120215-157]	-
ENSDARG00000098734	33.5512	344.701	-3.3564	2.46E-11	1.26E-09	ccdc14	6	9268857	9282080	-	2897	protein_coding	coiled-coil domain containing 14 [Source:ZFIN;Acc:ZDB-GENE-120215-134]	-
ENSDARG00000037570	11.9097	169.113	-3.8147	2.62E-11	1.34E-09	polr1d	14	9077314	9085349	-	667	protein_coding	polymerase (RNA) I polypeptide D [Source:ZFIN;Acc:ZDB-GENE-040930-4]	-
ENSDARG00000069014	7.5814	136.768	-4.15226	2.64E-11	1.34E-09	nphp4	8	21978057	22274509	-	5759	protein_coding	nephronophthisis 4 [Source:ZFIN;Acc:ZDB-GENE-060503-715]	-
novel.1848	1.39E-17	60.9874	-8.93802	2.69E-11	1.36E-09	-	5	3707937	3715716	+	390	-	- && - && -	-
ENSDARG00000074746	1.39E-17	61.9116	-8.95967	2.69E-11	1.36E-09	kcnd1	8	9866351	9986978	+	2656	protein_coding	potassium voltage-gated channel, Shal-related subfamily, member 1 [Source:ZFIN;Acc:ZDB-GENE-081105-40]	Ion_trans
ENSDARG00000098687	1.39E-17	61.9116	-8.95967	2.69E-11	1.36E-09	pygo1	18	2153530	2160794	+	1298	protein_coding	pygopus family PHD finger 1 [Source:ZFIN;Acc:ZDB-GENE-080204-62]	PHD
ENSDARG00000097399	1.39E-17	60.9874	-8.93802	2.69E-11	1.36E-09	FP340271.1	16	34875441	34886227	-	691	lincRNA	-	-
ENSDARG00000115644	1.39E-17	60.9874	-8.93802	2.69E-11	1.36E-09	HIST2H3C	25	35150523	35150933	-	411	protein_coding	zgc:173552 [Source:ZFIN;Acc:ZDB-GENE-080220-24]	Histone
novel.4045	94.1476	3.69001	4.62463	2.80E-11	1.41E-09	-	CHR_ALT_CTG20_1_15	26528910	26539764	-	1047	-	- && Q5PNN8.1 RecName: Full=Histidine triad nucleotide-binding protein 3; Short=HINT-3 && -	-
ENSDARG00000070818	2.17112	92.4085	-5.33743	2.80E-11	1.41E-09	pax7b	23	20863145	20936845	+	2187	protein_coding	paired box 7b [Source:ZFIN;Acc:ZDB-GENE-080917-54]	PAX
ENSDARG00000019025	83.3268	2.76583	4.84816	3.09E-11	1.55E-09	podn	23	41889093	41931897	+	5077	protein_coding	podocan [Source:ZFIN;Acc:ZDB-GENE-100922-117]	-
ENSDARG00000033376	83.3268	2.76583	4.84816	3.09E-11	1.55E-09	chchd4a	11	34779610	34783938	-	984	protein_coding	coiled-coil-helix-coiled-coil-helix domain containing 4a [Source:ZFIN;Acc:ZDB-GENE-040801-46]	-
ENSDARG00000104643	225.079	19.4007	3.52729	3.12E-11	1.56E-09	tuba7l	10	44917351	44924289	-	1775	protein_coding	tubulin, alpha 7 like [Source:ZFIN;Acc:ZDB-GENE-040704-78]	Tubulin
novel.4205	305.153	2413.87	-2.98327	3.13E-11	1.56E-09	-	CHR_ALT_CTG22_1_13	25485073	25486777	+	527	-	- && - && PF02140:Galactose binding lectin domain	-
novel.4856	286.757	27.718	3.36472	3.22E-11	1.61E-09	-	CHR_ALT_CTG2_1_11	48056886	48066262	+	2965	-	- && Q7ZVZ6.1 RecName: Full=Presequence protease, mitochondrial; AltName: Full=Pitrilysin metalloproteinase 1; Flags: Precursor && -	-
ENSDARG00000031044	433.92	3387.92	-2.96456	3.27E-11	1.63E-09	lipg	8	32376936	32386042	-	2817	protein_coding	lipase, endothelial [Source:ZFIN;Acc:ZDB-GENE-040426-699]	Lipase
ENSDARG00000034989	3523.25	26805.8	-2.92753	3.28E-11	1.63E-09	retsatl	9	44994214	44998722	+	2374	protein_coding	retinol saturase (all-trans-retinol 13,14-reductase) like [Source:ZFIN;Acc:ZDB-GENE-051113-252]	Amino_oxidase
ENSDARG00000055253	538.881	60.9874	3.1406	3.40E-11	1.69E-09	slc12a10.3	7	4384863	4420201	+	4203	protein_coding	slc12a10.3 solute carrier family 12 (sodium/potassium/chloride transporters), member 10, tandem duplicate 3 [Source:ZFIN;Acc:ZDB-GENE-060503-518]	AA_permease
novel.2960	98.4759	833.576	-3.07997	3.45E-11	1.71E-09	-	CHR_ALT_CTG14_1_21	28542521	28558080	+	2989	-	- && O75330.2 RecName: Full=Hyaluronan mediated motility receptor; AltName: Full=Intracellular hyaluronic acid-binding protein; AltName: Full=Receptor for hyaluronan-mediated motility; AltName: CD_antigen=CD168 && PF15905:Hyaluronan mediated motility receptor N-terminal	-
ENSDARG00000094067	61.6853	1.39E-17	8.95409	3.48E-11	1.72E-09	si:dkey-121n8.7	15	41349268	41390410	-	7731	protein_coding	si:dkey-121n8.7 [Source:ZFIN;Acc:ZDB-GENE-070912-366]	NACHT
ENSDARG00000092014	1.39E-17	60.0633	-8.91604	3.48E-11	1.72E-09	BX294129.1	13	40754580	40808436	+	1264	lincRNA	-	-
ENSDARG00000114678	61.6853	1.39E-17	8.95409	3.48E-11	1.72E-09	BX248410.3	4	20545448	20612165	+	3290	protein_coding	-	-
ENSDARG00000073684	207.766	17.5524	3.5553	3.48E-11	1.72E-09	quo	6	2030703	2092659	+	7524	protein_coding	quattro [Source:ZFIN;Acc:ZDB-GENE-030131-9944]	RhoGEF
ENSDARG00000100795	666.566	77.6221	3.10003	3.54E-11	1.74E-09	timp4.3	11	714386	718748	+	1189	protein_coding	TIMP metallopeptidase inhibitor 4, tandem duplicate 3 [Source:ZFIN;Acc:ZDB-GENE-070824-1]	-
ENSDARG00000102490	293.25	28.6422	3.34991	3.60E-11	1.77E-09	asb2b	17	53311243	53318153	+	2933	protein_coding	ankyrin repeat and SOCS box containing 2b [Source:ZFIN;Acc:ZDB-GENE-040426-20]	SOCS_box
ENSDARG00000056245	12.9918	174.658	-3.73692	3.61E-11	1.77E-09	FQ323096.1	5	28526569	28553754	-	1507	processed_transcript	-	Pkinase_Tyr
ENSDARG00000105578	245.638	22.1731	3.46184	3.77E-11	1.84E-09	amfrb	7	35245607	35271142	+	5453	protein_coding	autocrine motility factor receptor b [Source:ZFIN;Acc:ZDB-GENE-130530-643]	-
ENSDARG00000025017	82.2447	1.84164	5.38359	3.78E-11	1.84E-09	prdm8	13	31292700	31296358	-	2351	protein_coding	PR domain containing 8 [Source:ZFIN;Acc:ZDB-GENE-040426-2747]	-
novel.2722	1.08909	71.153	-5.88445	3.78E-11	1.84E-09	-	CHR_ALT_CTG12_2_1	19219622	19224345	+	1716	-	- && Q90632.2 RecName: Full=Monocarboxylate transporter 3; Short=MCT 3; AltName: Full=Retinal epithelial membrane protein; AltName: Full=Solute carrier family 16 member 8 && PF07690:Major Facilitator Superfamily	MFS_1
ENSDARG00000097921	4.3352	108.119	-4.60347	3.81E-11	1.85E-09	BX465857.1	17	18237272	18275333	+	543	processed_transcript	-	-
novel.217	390.637	41.5803	3.22775	3.90E-11	1.89E-09	-	11	71931	75083	-	850	-	- && Q63258.2 RecName: Full=Integrin alpha-7; AltName: Full=H36-alpha7; Contains: RecName: Full=Integrin alpha-7 heavy chain; Contains: RecName: Full=Integrin alpha-7 light chain; Contains: RecName: Full=Integrin alpha-7 70 kDa form; Flags: Precursor && PF08441:Integrin alpha	-
ENSDARG00000017163	165.565	1331.69	-3.00691	3.99E-11	1.93E-09	sinup	4	20176143	20177868	-	609	protein_coding	siaz-interacting nuclear protein [Source:ZFIN;Acc:ZDB-GENE-050913-2]	-
ENSDARG00000045927	12.9918	173.734	-3.72927	4.01E-11	1.94E-09	slc25a44a	25	6266009	6275207	+	1324	protein_coding	solute carrier family 25, member 44 a [Source:ZFIN;Acc:ZDB-GENE-041114-38]	Mito_carr
ENSDARG00000010266	200.191	1591.38	-2.9901	4.15E-11	2.00E-09	igf2bp3	19	20201254	20247336	+	6514	protein_coding	insulin-like growth factor 2 mRNA binding protein 3 [Source:ZFIN;Acc:ZDB-GENE-000308-1]	KH_1
novel.5906	34.6333	341.929	-3.29912	4.18E-11	2.02E-09	-	CHR_ALT_CTG6_2_4	18550228	18559236	-	2280	-	- && Q8VCY6.1 RecName: Full=U3 small nucleolar RNA-associated protein 6 homolog; AltName: Full=Multiple hat domains protein && PF08640:U3 small nucleolar RNA-associated protein 6	-
novel.4106	660.074	77.6221	3.08591	4.33E-11	2.08E-09	-	CHR_ALT_CTG21_1_12	20819407	20928630	-	7736	-	- && P61135.1 RecName: Full=Complement component C6; Flags: Precursor && PF00057:Low-density lipoprotein receptor domain class A	Ldl_recept_a
ENSDARG00000094561	1019.32	125.678	3.01847	4.42E-11	2.12E-09	si:ch211-139a5.9	5	37884022	37886077	-	508	protein_coding	si:ch211-139a5.9 [Source:ZFIN;Acc:ZDB-GENE-141222-100]	-
ENSDARG00000090486	60.6032	1.39E-17	8.92861	4.50E-11	2.15E-09	lipcb	25	135932	169291	-	981	protein_coding	lipase, hepatic b [Source:ZFIN;Acc:ZDB-GENE-120608-1]	Lipase
ENSDARG00000054050	1.39E-17	59.1391	-8.89372	4.50E-11	2.15E-09	vsig8a	10	19525839	19551118	+	2879	protein_coding	V-set and immunoglobulin domain containing 8a [Source:ZFIN;Acc:ZDB-GENE-050417-338]	V-set
ENSDARG00000058463	1.39E-17	59.1391	-8.89372	4.50E-11	2.15E-09	ndufab1a	1	9118100	9123465	-	918	protein_coding	NADH dehydrogenase (ubiquinone) 1, alpha/beta subcomplex, 1a [Source:ZFIN;Acc:ZDB-GENE-040801-1]	PP-binding
novel.5819	60.6032	1.39E-17	8.92861	4.50E-11	2.15E-09	-	CHR_ALT_CTG6_1_46	49059090	49060391	-	994	-	- && - && -	-
ENSDARG00000096017	1200.03	9019.68	-2.90988	4.52E-11	2.15E-09	BX649337.1	22	25681912	25683148	+	649	transcribed_unprocessed_pseudogene	-	-
ENSDARG00000088923	129.856	1053.52	-3.01911	4.54E-11	2.15E-09	si:ch211-12h2.8	22	25611415	25612680	-	652	protein_coding	si:ch211-12h2.8 [Source:ZFIN;Acc:ZDB-GENE-091118-43]	-
ENSDARG00000091560	296.496	29.5663	3.32018	4.54E-11	2.15E-09	slc6a19a.2	19	684502	704000	-	2404	protein_coding	solute carrier family 6 (neutral amino acid transporter), member 19a, tandem duplicate 2 [Source:ZFIN;Acc:ZDB-GENE-141210-16]	SNF
ENSDARG00000100296	41.1258	392.757	-3.25188	4.62E-11	2.19E-09	pja2	5	57210237	57234118	+	2413	protein_coding	praja ring finger ubiquitin ligase 2 [Source:ZFIN;Acc:ZDB-GENE-060526-337]	-
ENSDARG00000028815	296.496	2295.58	-2.95228	4.75E-11	2.25E-09	zgc:162945	7	30270410	30272871	-	1081	protein_coding	zgc:162945 [Source:ZFIN;Acc:ZDB-GENE-030131-3975]	-
ENSDARG00000036865	348.436	36.0354	3.26866	4.81E-11	2.27E-09	slc2a12	23	31608259	31633310	-	2494	protein_coding	solute carrier family 2 (facilitated glucose transporter), member 12 [Source:ZFIN;Acc:ZDB-GENE-040426-1513]	Sugar_tr
ENSDARG00000063288	156.908	11.0833	3.80758	5.08E-11	2.40E-09	slc2a11b	5	10014604	10046183	+	2868	protein_coding	solute carrier family 2 (facilitated glucose transporter), member 11b [Source:ZFIN;Acc:ZDB-GENE-070705-96]	Sugar_tr
ENSDARG00000103117	38.9616	376.122	-3.26722	5.09E-11	2.40E-09	tmprss4a	15	12429206	12459335	+	2845	protein_coding	transmembrane protease, serine 4a [Source:ZFIN;Acc:ZDB-GENE-061103-631]	Trypsin
ENSDARG00000100332	361.421	38.8078	3.21487	5.35E-11	2.51E-09	CABZ01084942.1	KN150630.1	17799	24120	+	3473	protein_coding	-	7tm_1
novel.5149	179.632	14.7799	3.59154	5.35E-11	2.51E-09	-	CHR_ALT_CTG4_1_10	25743984	25757601	+	2002	-	- && P02469.3 RecName: Full=Laminin subunit beta-1; AltName: Full=Laminin B1 chain; AltName: Full=Laminin-1 subunit beta; AltName: Full=Laminin-10 subunit beta; AltName: Full=Laminin-12 subunit beta; AltName: Full=Laminin-2 subunit beta; AltName: Full=Laminin-6 subunit beta; AltName: Full=Laminin-8 subunit beta; Flags: Precursor && -	-
ENSDARG00000008075	442.576	49.8976	3.14548	5.64E-11	2.64E-09	illr4	19	40167363	40175800	-	986	protein_coding	immune-related, lectin-like receptor 4 [Source:ZFIN;Acc:ZDB-GENE-050311-5]	Lectin_C
ENSDARG00000020863	1.39E-17	58.215	-8.87104	5.84E-11	2.72E-09	trim25l	6	4160579	4176841	+	3222	protein_coding	tripartite motif containing 25, like [Source:ZFIN;Acc:ZDB-GENE-040914-87]	zf-B_box
novel.5422	1.39E-17	58.215	-8.87104	5.84E-11	2.72E-09	-	CHR_ALT_CTG5_1_37	39087786	39089293	+	1508	-	- && - && -	-
novel.4837	59.5211	1.39E-17	8.90266	5.84E-11	2.72E-09	-	CHR_ALT_CTG2_1_1	24608861	24611034	+	1321	-	- && - && -	-
ENSDARG00000036382	70.3419	0.917475	6.07004	5.96E-11	2.78E-09	ponzr6	7	22767678	22773132	+	781	protein_coding	plac8 onzin related protein 6 [Source:ZFIN;Acc:ZDB-GENE-081104-326]	-
novel.3881	18.4022	215.32	-3.54021	6.08E-11	2.83E-09	-	CHR_ALT_CTG1_1_30	29746493	29752777	-	3015	-	- && Q710A1.1 RecName: Full=Secreted phosphoprotein 24; Short=Spp-24; AltName: Full=Secreted phosphoprotein 2; Flags: Precursor && PF07448:Secreted phosphoprotein 24 (Spp-24) cystatin-like domain	-
ENSDARG00000043102	1730.25	224.562	2.94505	6.13E-11	2.85E-09	lxn	15	1179876	1198886	-	2554	protein_coding	latexin [Source:ZFIN;Acc:ZDB-GENE-041212-18]	-
ENSDARG00000094408	107.133	5.53835	4.24162	6.16E-11	2.85E-09	si:ch1073-110a20.1	1	59140583	59141838	-	855	protein_coding	si:ch1073-110a20.1 [Source:ZFIN;Acc:ZDB-GENE-121214-183]	Fibrinogen_C
novel.2113	104.968	859.452	-3.03206	6.24E-11	2.88E-09	-	7	20235424	20239050	-	3371	-	- && - && -	-
novel.5195	1786.52	232.879	2.93878	6.25E-11	2.89E-09	-	CHR_ALT_CTG4_1_3	8056890	8063881	-	3765	-	- && - && -	-
ENSDARG00000112287	2044.05	267.073	2.9355	6.26E-11	2.89E-09	zgc:66156	22	254390	263117	-	1686	protein_coding	zgc:66156 [Source:ZFIN;Acc:ZDB-GENE-040426-1554]	Myosin_head
ENSDARG00000092498	643.843	4806.49	-2.89998	6.37E-11	2.93E-09	si:dkeyp-46h3.2	19	27586823	27588842	-	876	protein_coding	si:dkeyp-46h3.2 [Source:ZFIN;Acc:ZDB-GENE-030131-7351]	-
ENSDARG00000116290	1695.62	12479.7	-2.87961	6.54E-11	3.00E-09	AL929192.2	22	25753972	25756668	+	2168	protein_coding	-	-
ENSDARG00000036722	177.468	14.7799	3.57406	6.55E-11	3.01E-09	slc9a3.2	19	10738150	10771558	-	2796	protein_coding	solute carrier family 9, subfamily A (NHE3, cation proton antiporter 3), member 3, tandem duplicate 2 [Source:ZFIN;Acc:ZDB-GENE-060503-640]	Na_H_Exchanger
ENSDARG00000017188	178.55	1391.76	-2.9617	6.57E-11	3.01E-09	si:ch211-223m11.2	20	14096858	14114151	-	4287	protein_coding	si:ch211-223m11.2 [Source:ZFIN;Acc:ZDB-GENE-040724-123]	Zona_pellucida
ENSDARG00000094960	6.49933	121.057	-4.19491	6.61E-11	3.02E-09	AL929032.1	22	25007941	25008757	-	488	processed_transcript	-	-
ENSDARG00000104943	45.4541	414.936	-3.18713	6.65E-11	3.03E-09	mad2l1bp	13	33695678	33700461	-	1466	protein_coding	MAD2L1 binding protein [Source:ZFIN;Acc:ZDB-GENE-161230-19]	-
ENSDARG00000078018	88.7372	730.995	-3.0406	6.71E-11	3.06E-09	si:dkey-79d12.4	16	24733741	24741400	+	2602	protein_coding	si:dkey-79d12.4 [Source:ZFIN;Acc:ZDB-GENE-131119-45]	-
novel.6194	3.25315	96.1051	-4.8354	6.72E-11	3.06E-09	-	CHR_ALT_CTG8_1_12	27493226	27534485	+	1075	-	- && Q6DHE8.1 RecName: Full=Rho-related GTP-binding protein RhoA-D; Flags: Precursor && PF00071:Ras family	Ras
ENSDARG00000004713	478.285	3584.77	-2.90563	6.74E-11	3.06E-09	mad2l1	7	57629370	57637779	-	872	protein_coding	MAD2 mitotic arrest deficient-like 1 (yeast) [Source:ZFIN;Acc:ZDB-GENE-030515-3]	HORMA
ENSDARG00000112540	372.241	40.6561	3.19051	6.86E-11	3.11E-09	cst14b.2	5	4575800	4579408	+	1685	protein_coding	cystatin 14b, tandem duplicate 2 [Source:ZFIN;Acc:ZDB-GENE-140912-1]	-
ENSDARG00000086529	1093.99	8044.71	-2.87831	6.98E-11	3.16E-09	si:dkey-90l23.2	9	8364553	8369028	+	2417	protein_coding	si:dkey-90l23.2 [Source:ZFIN;Acc:ZDB-GENE-041008-200]	-
ENSDARG00000092445	67.0956	575.738	-3.09892	7.11E-11	3.22E-09	zgc:153352	5	8661414	8682590	-	2302	protein_coding	zgc:153352 [Source:ZFIN;Acc:ZDB-GENE-060929-1142]	-
ENSDARG00000102271	941.414	118.285	2.99115	7.22E-11	3.26E-09	si:dkey-203a12.2	14	15191176	15258549	+	1621	protein_coding	si:dkey-203a12.2 [Source:ZFIN;Acc:ZDB-GENE-091118-100]	-
novel.2406	626.53	75.7738	3.04539	7.39E-11	3.33E-09	-	CHR_ALT_CTG10_1_33	36373044	36382015	-	1710	-	- && Q9Z2M6.1 RecName: Full=Ubiquitin-like protein 3; AltName: Full=Membrane-anchored ubiquitin-fold protein; Short=MUB; Short=MmMUB; AltName: Full=Protein HCG-1; Flags: Precursor >Q5BJT2.1 RecName: Full=Ubiquitin-like protein 3; AltName: Full=Membrane-anchored ubiquitin-fold protein; Short=MUB; Flags: Precursor && -	-
novel.2978	15.1559	190.368	-3.64066	7.42E-11	3.34E-09	-	CHR_ALT_CTG14_1_24	30412623	30423308	+	2080	-	- && Q08BM8.1 RecName: Full=CCR4-NOT transcription complex subunit 7; AltName: Full=CCR4-associated factor 1; Short=CAF-1 && -	-
ENSDARG00000058839	983.615	124.754	2.97767	7.48E-11	3.36E-09	susd1	5	9246018	9278521	+	4366	protein_coding	sushi domain containing 1 [Source:ZFIN;Acc:ZDB-GENE-060526-169]	EGF_CA
ENSDARG00000041402	1.08909	68.3806	-5.82722	7.50E-11	3.37E-09	zc3h14	20	46442580	46523077	+	2927	protein_coding	zinc finger CCCH-type containing 14 [Source:ZFIN;Acc:ZDB-GENE-041014-257]	-
ENSDARG00000039393	1.39E-17	57.2908	-8.84801	7.60E-11	3.40E-09	si:ch211-240l19.5	4	8042805	8043964	-	1088	protein_coding	si:ch211-240l19.5 [Source:ZFIN;Acc:ZDB-GENE-041210-327]	C2
novel.3023	49.7824	440.812	-3.14348	7.71E-11	3.44E-09	-	CHR_ALT_CTG14_1_29	34558522	34561203	+	702	-	- && O95997.1 RecName: Full=Securin; AltName: Full=Esp1-associated protein; AltName: Full=Pituitary tumor-transforming gene 1 protein; Short=Tumor-transforming protein 1; Short=hPTTG && -	-
ENSDARG00000042338	100.64	813.244	-3.01303	7.72E-11	3.44E-09	lpar2a	3	53081027	53092509	-	3638	protein_coding	lysophosphatidic acid receptor 2a [Source:ZFIN;Acc:ZDB-GENE-040801-97]	7tm_1
ENSDARG00000021195	183.96	15.7041	3.53911	7.72E-11	3.44E-09	st8sia6	3	16265924	16285259	+	4582	protein_coding	ST8 alpha-N-acetyl-neuraminide alpha-2,8-sialyltransferase 6 [Source:ZFIN;Acc:ZDB-GENE-060322-9]	Glyco_transf_29
ENSDARG00000013302	109.297	877.935	-3.00453	7.80E-11	3.47E-09	gpx8	8	40177361	40183197	-	1971	protein_coding	glutathione peroxidase 8 (putative) [Source:ZFIN;Acc:ZDB-GENE-040426-965]	GSHPx
ENSDARG00000039406	199.109	17.5524	3.49394	7.81E-11	3.47E-09	prom2	13	28747934	28774347	+	3945	protein_coding	prominin 2 [Source:ZFIN;Acc:ZDB-GENE-080723-16]	Prominin
novel.6609	64.9315	549.862	-3.07981	7.88E-11	3.50E-09	-	KN150127.1	7	17075	-	2363	-	- && - && -	-
ENSDARG00000008388	175.303	14.7799	3.55637	8.03E-11	3.55E-09	mmp14b	2	38161318	38183641	+	4473	protein_coding	matrix metallopeptidase 14b (membrane-inserted) [Source:ZFIN;Acc:ZDB-GENE-030901-2]	Hemopexin
ENSDARG00000043443	175.303	14.7799	3.55637	8.03E-11	3.55E-09	kcnj13	15	40217256	40267485	-	6938	protein_coding	potassium inwardly-rectifying channel, subfamily J, member 13 [Source:ZFIN;Acc:ZDB-GENE-070129-1]	-
novel.6646	294.332	30.4905	3.2654	8.22E-11	3.63E-09	-	KN150254.1	1691	7257	+	3929	-	- && Q6ZMN7.3 RecName: Full=PDZ domain-containing RING finger protein 4; AltName: Full=Ligand of Numb protein X 4; AltName: Full=SEMACAP3-like protein && -	-
ENSDARG00000023188	2829.64	380.743	2.89329	8.41E-11	3.71E-09	lcp1	9	56251000	56272465	-	2283	protein_coding	lymphocyte cytosolic protein 1 (L-plastin) [Source:ZFIN;Acc:ZDB-GENE-991213-5]	CH
ENSDARG00000089904	265.116	26.7939	3.30025	8.50E-11	3.74E-09	adgre5b.3	1	58563957	58573646	-	2298	protein_coding	adhesion G protein-coupled receptor E5b, duplicate 3 [Source:ZFIN;Acc:ZDB-GENE-121214-275]	7tm_2
ENSDARG00000008164	104.968	5.53835	4.21221	8.52E-11	3.75E-09	btr33	24	7708652	7714562	+	3539	protein_coding	bloodthirsty-related gene family, member 33 [Source:ZFIN;Acc:ZDB-GENE-090512-4]	SPRY
ENSDARG00000109563	87.6551	3.69001	4.52168	8.57E-11	3.76E-09	CABZ01074453.1	KZ116053.1	7782	10784	+	258	protein_coding	-	-
ENSDARG00000078108	78.9985	2.76583	4.77131	8.61E-11	3.77E-09	dok1a	1	41478345	41484861	+	1802	protein_coding	docking protein 1a [Source:ZFIN;Acc:ZDB-GENE-080721-2]	-
ENSDARG00000093237	11.9097	158.023	-3.71693	8.71E-11	3.81E-09	si:ch211-89o9.4	1	41454210	41464007	+	2949	protein_coding	si:ch211-89o9.4 [Source:ZFIN;Acc:ZDB-GENE-090313-134]	-
ENSDARG00000099247	46.5362	415.86	-3.15648	8.82E-11	3.85E-09	si:dkey-68o6.5	3	24595922	24603705	+	2291	protein_coding	si:dkey-68o6.5 [Source:ZFIN;Acc:ZDB-GENE-030131-5416]	SAND
ENSDARG00000038151	598.396	73.0013	3.0328	8.94E-11	3.89E-09	zgc:92360	6	584632	598165	+	2899	protein_coding	zgc:92360 [Source:ZFIN;Acc:ZDB-GENE-040718-470]	PH
ENSDARG00000093354	204.519	18.4765	3.45911	8.94E-11	3.89E-09	si:ch211-57i17.2	20	46736682	46739927	-	2453	protein_coding	si:ch211-57i17.2 [Source:ZFIN;Acc:ZDB-GENE-041014-258]	SET
ENSDARG00000099522	166.647	13.8558	3.57567	9.31E-11	4.05E-09	si:ch73-252p3.1	7	73801377	73816333	+	8078	protein_coding	si:ch73-252p3.1 [Source:ZFIN;Acc:ZDB-GENE-110411-85]	-
ENSDARG00000036252	196.945	17.5524	3.47818	9.38E-11	4.07E-09	rras2	7	27834130	27887883	+	4832	protein_coding	RAS related 2 [Source:ZFIN;Acc:ZDB-GENE-050417-352]	Ras
novel.5776	9.74554	142.312	-3.85217	9.39E-11	4.07E-09	-	CHR_ALT_CTG6_1_39	39201026	39209361	-	1313	-	- && Q13438.1 RecName: Full=Protein OS-9; AltName: Full=Amplified in osteosarcoma 9; Flags: Precursor && -	-
ENSDARG00000096863	95.2297	4.61419	4.32861	9.54E-11	4.13E-09	si:ch73-380l3.4	15	38046435	38049999	+	2254	protein_coding	si:ch73-380l3.4 [Source:ZFIN;Acc:ZDB-GENE-131125-97]	-
ENSDARG00000043236	2404.38	17319.5	-2.8486	9.63E-11	4.16E-09	ccna1	10	34905980	34916208	-	4382	protein_coding	cyclin A1 [Source:ZFIN;Acc:ZDB-GENE-040311-2]	Cyclin_C
ENSDARG00000099811	327.876	35.1112	3.21829	1.02E-10	4.38E-09	si:dkey-203a12.7	14	15543331	15544198	+	521	protein_coding	si:dkey-203a12.7 [Source:ZFIN;Acc:ZDB-GENE-141216-159]	-
ENSDARG00000116005	936.004	6756.44	-2.85152	1.02E-10	4.40E-09	zgc:171446	3	3402223	3413680	-	4530	protein_coding	zgc:171446 [Source:ZFIN;Acc:ZDB-GENE-080205-1]	A2M_comp
ENSDARG00000102538	86.573	3.69001	4.50378	1.04E-10	4.46E-09	mccc1	22	36875400	36899777	+	2740	protein_coding	methylcrotonoyl-CoA carboxylase 1 (alpha) [Source:ZFIN;Acc:ZDB-GENE-050208-450]	CPSase_L_D2
novel.6757	1652.34	220.865	2.90252	1.05E-10	4.53E-09	-	KZ115985.1	667	1936	+	866	-	- && Q6P698.1 RecName: Full=Plastin-2; AltName: Full=L-plastin; AltName: Full=Lymphocyte cytosolic plastin 1 && PF00307:Calponin homology (CH) domain	CH
ENSDARG00000017369	246.72	24.9456	3.29915	1.08E-10	4.61E-09	sema3d	18	9171778	9238675	+	2814	protein_coding	sema domain, immunoglobulin domain (Ig), short basic domain, secreted, (semaphorin) 3D [Source:ZFIN;Acc:ZDB-GENE-990715-2]	Sema
ENSDARG00000095966	23.8125	244.893	-3.35601	1.08E-10	4.61E-09	zgc:171699	22	6407445	6420239	-	1292	protein_coding	zgc:171699 [Source:ZFIN;Acc:ZDB-GENE-071004-24]	-
ENSDARG00000100051	340.861	37.8837	3.16505	1.10E-10	4.71E-09	si:dkey-203a12.6	14	15495088	15495844	+	409	protein_coding	si:dkey-203a12.6 [Source:ZFIN;Acc:ZDB-GENE-141216-194]	-
ENSDARG00000099673	290.004	30.4905	3.24404	1.13E-10	4.81E-09	si:dkey-203a12.5	14	15257685	15431947	+	840	protein_coding	si:dkey-203a12.5 [Source:ZFIN;Acc:ZDB-GENE-141216-151]	-
ENSDARG00000031757	239.146	23.0973	3.36464	1.13E-10	4.83E-09	tmc4	16	32029090	32050153	+	2810	protein_coding	transmembrane channel-like 4 [Source:ZFIN;Acc:ZDB-GENE-030131-7489]	-
ENSDARG00000077301	868.915	111.816	2.9566	1.16E-10	4.92E-09	mlf1	15	1148074	1162658	+	1507	protein_coding	myeloid leukemia factor 1 [Source:ZFIN;Acc:ZDB-GENE-080917-7]	-
ENSDARG00000015543	262.952	1955.49	-2.89411	1.17E-10	4.96E-09	s100a1	16	29385565	29387215	-	628	protein_coding	S100 calcium binding protein A1 [Source:ZFIN;Acc:ZDB-GENE-040916-1]	-
novel.1643	9.74554	140.464	-3.83333	1.20E-10	5.10E-09	-	3	7588764	7595286	-	1510	-	- && - && -	-
novel.4212	36.7975	337.308	-3.19234	1.23E-10	5.20E-09	-	CHR_ALT_CTG22_1_14	25759049	25766443	+	957	-	- && G5EDW2.1 RecName: Full=Latrophilin-like protein 1; Flags: Precursor && PF02140:Galactose binding lectin domain	-
ENSDARG00000088390	37.8795	343.777	-3.17805	1.24E-10	5.25E-09	nme4	3	15068321	15082475	-	1878	protein_coding	NME/NM23 nucleoside diphosphate kinase 4 [Source:ZFIN;Acc:ZDB-GENE-040426-1043]	NDK
ENSDARG00000061385	12.9918	162.644	-3.63419	1.29E-10	5.44E-09	haus3	7	24390939	24398429	+	2529	protein_coding	HAUS augmin-like complex, subunit 3 [Source:ZFIN;Acc:ZDB-GENE-060929-592]	-
novel.3646	10.8276	146.933	-3.74805	1.29E-10	5.44E-09	-	CHR_ALT_CTG18_1_3	7454449	7457955	-	1666	-	- && O88484.1 RecName: Full=[Pyruvate dehydrogenase [acetyl-transferring]]-phosphatase 2, mitochondrial; Short=PDP 2; AltName: Full=Pyruvate dehydrogenase phosphatase catalytic subunit 2; Short=PDPC 2; Flags: Precursor && PF00481:Protein phosphatase 2C	PP2C
ENSDARG00000043196	56.2749	1.39E-17	8.82192	1.30E-10	5.46E-09	rnasel2	22	6293563	6294749	+	957	protein_coding	ribonuclease like 2 [Source:ZFIN;Acc:ZDB-GENE-050208-420]	-
novel.1712	56.2749	1.39E-17	8.82192	1.30E-10	5.46E-09	-	4	41332867	41334219	+	503	-	- && - && -	-
ENSDARG00000094055	953.317	6791.56	-2.83256	1.31E-10	5.49E-09	si:dkey-88l16.3	10	14963898	15017639	+	7250	protein_coding	si:dkey-88l16.3 [Source:ZFIN;Acc:ZDB-GENE-030131-6015]	Ldl_recept_a
ENSDARG00000092126	25.9767	264.3	-3.34108	1.31E-10	5.50E-09	vtg5	22	24751101	24757785	-	4386	protein_coding	vitellogenin 5 [Source:ZFIN;Acc:ZDB-GENE-001201-4]	Vitellogenin_N
ENSDARG00000090152	124.446	960.184	-2.94663	1.32E-10	5.52E-09	anapc10	23	43718115	43727050	+	3942	protein_coding	anaphase promoting complex subunit 10 [Source:ZFIN;Acc:ZDB-GENE-060224-2]	-
ENSDARG00000018621	243.474	24.9456	3.28005	1.35E-10	5.62E-09	slc6a19a.1	19	663796	677713	-	3908	protein_coding	solute carrier family 6 (neutral amino acid transporter), member 19a, tandem duplicate 1 [Source:ZFIN;Acc:ZDB-GENE-070620-2]	SNF
ENSDARG00000053666	330.04	36.0354	3.19044	1.36E-10	5.67E-09	myb	23	31815423	31830043	+	3317	protein_coding	v-myb avian myeloblastosis viral oncogene homolog [Source:ZFIN;Acc:ZDB-GENE-991110-14]	Wos2
ENSDARG00000045765	3.25315	92.4085	-4.77889	1.36E-10	5.67E-09	asb13a.2	4	11483335	11524888	+	1598	protein_coding	ankyrin repeat and SOCS box containing 13a, tandem duplicate 2 [Source:ZFIN;Acc:ZDB-GENE-041210-88]	SOCS_box
ENSDARG00000104825	51.9466	449.13	-3.10919	1.36E-10	5.67E-09	trim35-7	3	5420406	5433392	-	1584	protein_coding	tripartite motif containing 35-7 [Source:ZFIN;Acc:ZDB-GENE-050522-333]	zf-B_box
ENSDARG00000074656	1390.48	9850.49	-2.82451	1.39E-10	5.76E-09	ctss2.1	16	29509133	29513434	+	1416	protein_coding	cathepsin S, ortholog2, tandem duplicate 1 [Source:ZFIN;Acc:ZDB-GENE-050522-559]	Peptidase_C1
ENSDARG00000070435	31.3871	299.418	-3.24914	1.39E-10	5.77E-09	vapb	6	49583153	49636529	+	1965	protein_coding	VAMP (vesicle-associated membrane protein)-associated protein B and C [Source:ZFIN;Acc:ZDB-GENE-030131-2348]	Motile_Sperm
ENSDARG00000014208	248.885	1830.73	-2.87829	1.41E-10	5.84E-09	zgc:77118	15	35036368	35126632	-	6935	protein_coding	zgc:77118 [Source:ZFIN;Acc:ZDB-GENE-040426-2211]	-
ENSDARG00000105398	67.0956	554.483	-3.04466	1.43E-10	5.90E-09	dnajc14	11	2596667	2609824	+	3019	protein_coding	DnaJ (Hsp40) homolog, subfamily C, member 14 [Source:ZFIN;Acc:ZDB-GENE-121105-7]	DnaJ
ENSDARG00000100223	328.958	36.0354	3.1857	1.44E-10	5.94E-09	si:zfos-1011f11.1	1	65705	71523	-	3915	protein_coding	si:zfos-1011f11.1 [Source:ZFIN;Acc:ZDB-GENE-080229-4]	V-set
ENSDARG00000087392	2515.84	17738.1	-2.81768	1.45E-10	5.96E-09	si:ch73-160p18.3	23	44567210	44574059	-	6621	protein_coding	si:ch73-160p18.3 [Source:ZFIN;Acc:ZDB-GENE-141212-268]	-
ENSDARG00000093857	185.042	16.6282	3.46574	1.45E-10	5.96E-09	si:dkey-79f11.10	1	7924956	7930679	-	1215	protein_coding	si:dkey-79f11.10 [Source:ZFIN;Acc:ZDB-GENE-050302-48]	-
novel.5672	46.5362	405.695	-3.12079	1.45E-10	5.96E-09	-	CHR_ALT_CTG6_1_14	18214416	18222771	-	616	-	- && P07237.3 RecName: Full=Protein disulfide-isomerase; Short=PDI; AltName: Full=Cellular thyroid hormone-binding protein; AltName: Full=Prolyl 4-hydroxylase subunit beta; AltName: Full=p55; Flags: Precursor && -	-
ENSDARG00000010420	29.2229	284.631	-3.27878	1.45E-10	5.97E-09	ndrg1b	16	31511739	31517227	+	1778	protein_coding	N-myc downstream regulated 1b [Source:ZFIN;Acc:ZDB-GENE-040426-1648]	Ndr
ENSDARG00000079043	1012.83	133.995	2.9169	1.46E-10	6.00E-09	si:dkeyp-75b4.10	1	9994811	10000376	+	772	protein_coding	si:dkeyp-75b4.10 [Source:ZFIN;Acc:ZDB-GENE-090313-394]	Lectin_C
ENSDARG00000068193	215.34	1593.23	-2.88659	1.49E-10	6.10E-09	tmem44	11	34201183	34219211	-	1538	protein_coding	transmembrane protein 44 [Source:ZFIN;Acc:ZDB-GENE-060825-65]	-
ENSDARG00000111218	191.535	17.5524	3.43802	1.49E-10	6.10E-09	si:ch211-14p21.3	2	23475723	23479714	-	780	protein_coding	si:ch211-14p21.3 [Source:ZFIN;Acc:ZDB-GENE-070912-94]	-
ENSDARG00000100155	67.0956	0.917475	6.00199	1.52E-10	6.19E-09	si:ch211-217i17.1	7	2797795	2808399	+	1752	protein_coding	si:ch211-217i17.1 [Source:ZFIN;Acc:ZDB-GENE-131122-15]	Pkinase
ENSDARG00000101482	70.3419	572.966	-3.02391	1.53E-10	6.25E-09	hk2	5	13870340	14004206	+	3832	protein_coding	hexokinase 2 [Source:ZFIN;Acc:ZDB-GENE-040426-2017]	-
novel.5515	206.684	1526.69	-2.88421	1.56E-10	6.36E-09	-	CHR_ALT_CTG5_1_56	57924652	57926712	+	1214	-	- && P40745.1 RecName: Full=Maternal B9.15 protein; AltName: Full=p30 B9.15 && -	-
ENSDARG00000026941	12.9918	159.871	-3.6094	1.60E-10	6.51E-09	fbxl4	16	32566218	32582798	-	3130	protein_coding	F-box and leucine-rich repeat protein 4 [Source:ZFIN;Acc:ZDB-GENE-041114-187]	F-box
ENSDARG00000097677	27.0588	267.997	-3.30249	1.63E-10	6.61E-09	CU207301.2	25	37294866	37302305	-	1096	antisense	-	-
novel.2892	585.411	73.9255	2.98304	1.69E-10	6.85E-09	-	CHR_ALT_CTG13_2_3	12947067	12984175	+	3823	-	- && Q2LD37.2 RecName: Full=Uncharacterized protein KIAA1109; AltName: Full=Fragile site-associated protein && -	-
ENSDARG00000036109	34.6333	316.977	-3.18984	1.70E-10	6.85E-09	mtx1b	19	24448584	24484758	-	1265	protein_coding	metaxin 1b [Source:ZFIN;Acc:ZDB-GENE-021210-1]	-
novel.1711	55.1928	1.39E-17	8.79397	1.70E-10	6.85E-09	-	4	38998398	38999220	+	743	-	- && - && -	-
ENSDARG00000105244	1.39E-17	54.5184	-8.77662	1.70E-10	6.85E-09	BX649431.3	4	52148759	52154668	-	814	lincRNA	-	-
ENSDARG00000057767	1.39E-17	54.5184	-8.77662	1.70E-10	6.85E-09	nudt4a	18	15795566	15837342	+	1679	protein_coding	nudix (nucleoside diphosphate linked moiety X)-type motif 4a [Source:ZFIN;Acc:ZDB-GENE-031010-33]	NUDIX
novel.569	1.39E-17	54.5184	-8.77662	1.70E-10	6.85E-09	-	16	614607	631513	+	872	-	- && - && -	-
ENSDARG00000069381	55.1928	1.39E-17	8.79397	1.70E-10	6.85E-09	si:ch211-125e6.5	9	33061564	33063083	-	694	protein_coding	si:ch211-125e6.5 [Source:ZFIN;Acc:ZDB-GENE-070912-39]	Lectin_C
ENSDARG00000105626	9.74554	137.692	-3.8046	1.75E-10	7.02E-09	adad2	7	24862471	24875421	-	2154	protein_coding	adenosine deaminase domain containing 2 [Source:ZFIN;Acc:ZDB-GENE-130530-788]	-
ENSDARG00000002330	168.811	1251.29	-2.88908	1.78E-10	7.14E-09	lhx8a	2	11205795	11210168	+	2138	protein_coding	LIM homeobox 8a [Source:ZFIN;Acc:ZDB-GENE-031008-2]	Homeobox
novel.4209	1237.9	8650.02	-2.80469	1.82E-10	7.30E-09	-	CHR_ALT_CTG22_1_13	25415970	25417107	-	528	-	- && - && PF02140:Galactose binding lectin domain	-
ENSDARG00000036569	25.9767	252.286	-3.27399	1.84E-10	7.37E-09	bach2a	17	15559046	15742138	+	8559	protein_coding	BTB and CNC homology 1, basic leucine zipper transcription factor 2a [Source:ZFIN;Acc:ZDB-GENE-120525-2]	BTB
ENSDARG00000018516	83.3268	3.69001	4.44872	1.86E-10	7.41E-09	stk38b	22	883678	898645	+	1666	protein_coding	serine/threonine kinase 38b [Source:ZFIN;Acc:ZDB-GENE-081031-2]	Pkinase
ENSDARG00000095594	2.17112	82.2428	-5.16954	1.86E-10	7.41E-09	si:dkey-184a18.5	10	16061655	16067194	-	981	protein_coding	si:dkey-184a18.5 [Source:ZFIN;Acc:ZDB-GENE-091204-187]	-
ENSDARG00000076437	69.2598	559.103	-3.01091	1.93E-10	7.67E-09	zgc:163143	3	34601852	34613101	-	1539	protein_coding	zgc:163143 [Source:ZFIN;Acc:ZDB-GENE-070410-143]	THAP
ENSDARG00000035680	325.712	2333.47	-2.84037	1.93E-10	7.67E-09	zgc:113424	19	34998029	34999379	-	1182	protein_coding	zgc:113424 [Source:ZFIN;Acc:ZDB-GENE-050227-9]	Fork_head
ENSDARG00000078066	4.3352	97.9534	-4.4612	1.96E-10	7.76E-09	elk1	8	8712446	8744898	+	1902	protein_coding	ELK1, member of ETS oncogene family [Source:ZFIN;Acc:ZDB-GENE-090529-5]	Ets
ENSDARG00000069401	86.573	674.622	-2.96041	2.10E-10	8.33E-09	si:dkeyp-114g9.1	20	41967312	41992878	-	2098	protein_coding	si:dkeyp-114g9.1 [Source:ZFIN;Acc:ZDB-GENE-030131-5466]	-
novel.5837	114.707	7.38668	3.93298	2.12E-10	8.39E-09	-	CHR_ALT_CTG6_1_7	15744666	15746159	-	1494	-	- && P25106.3 RecName: Full=Atypical chemokine receptor 3; AltName: Full=C-X-C chemokine receptor type 7; Short=CXC-R7; Short=CXCR-7; AltName: Full=Chemokine orphan receptor 1; AltName: Full=G-protein coupled receptor 159; AltName: Full=G-protein coupled receptor RDC1 homolog; Short=RDC-1 && PF00001:7 transmembrane receptor (rhodopsin family)	7tm_1
ENSDARG00000077544	51.9466	431.571	-3.05167	2.16E-10	8.50E-09	toe1	2	27379861	27385934	-	1901	protein_coding	target of EGR1, exonuclease [Source:ZFIN;Acc:ZDB-GENE-070912-533]	CAF1
ENSDARG00000005699	352.764	2505.36	-2.82784	2.16E-10	8.50E-09	ddx19	11	3523358	3535581	-	3355	protein_coding	DEAD/H (Asp-Glu-Ala-Asp/His) box polypeptide 19 (DBP5 homolog, yeast) [Source:ZFIN;Acc:ZDB-GENE-020419-30]	DEAD
ENSDARG00000091951	151.498	12.0075	3.64275	2.16E-10	8.50E-09	si:dkeyp-85e10.2	19	7878122	7886461	+	2427	protein_coding	si:dkeyp-85e10.2 [Source:ZFIN;Acc:ZDB-GENE-060503-185]	-
ENSDARG00000008473	151.498	12.9316	3.53689	2.16E-10	8.50E-09	asb14a	11	42585138	42599018	+	2784	protein_coding	ankyrin repeat and SOCS box containing 14a [Source:ZFIN;Acc:ZDB-GENE-140106-2]	SOCS_box
ENSDARG00000036940	418.771	50.8218	3.03933	2.17E-10	8.53E-09	ctss1	19	310494	317532	+	1702	protein_coding	cathepsin S, ortholog 1 [Source:ZFIN;Acc:ZDB-GENE-040426-1583]	Peptidase_C1
ENSDARG00000075592	452.315	55.4425	3.02523	2.23E-10	8.75E-09	tnfaip8l2a	19	373811	379750	-	2999	protein_coding	tumor necrosis factor, alpha-induced protein 8-like 2a [Source:ZFIN;Acc:ZDB-GENE-060616-38]	-
novel.3225	1.39E-17	53.5942	-8.75201	2.24E-10	8.76E-09	-	CHR_ALT_CTG16_1_12	22370070	22375961	-	1195	-	- && - && -	-
ENSDARG00000017168	1.39E-17	53.5942	-8.75201	2.24E-10	8.76E-09	nr2f1b	10	43797130	43808197	+	2786	protein_coding	nuclear receptor subfamily 2, group F, member 1b [Source:ZFIN;Acc:ZDB-GENE-040426-1438]	Hormone_recep
novel.472	1.39E-17	53.5942	-8.75201	2.24E-10	8.76E-09	-	14	17419539	17421546	-	477	-	- && - && -	-
ENSDARG00000094811	2.17112	81.3187	-5.15327	2.26E-10	8.84E-09	si:dkey-111i23.1	9	26199624	26504452	+	1466	protein_coding	si:dkey-111i23.1 [Source:ZFIN;Acc:ZDB-GENE-070912-351]	-
ENSDARG00000036637	98.4759	5.53835	4.1202	2.32E-10	9.02E-09	arl11	1	46652615	46654528	+	1914	protein_coding	ADP-ribosylation factor-like 11 [Source:ZFIN;Acc:ZDB-GENE-030131-3410]	Arf
ENSDARG00000090319	4.3352	97.0292	-4.44754	2.32E-10	9.02E-09	rnf212	14	17397534	17416730	+	1831	protein_coding	ring finger protein 212 [Source:ZFIN;Acc:ZDB-GENE-110208-6]	-
ENSDARG00000021324	56.2749	462.992	-3.03782	2.40E-10	9.32E-09	nsun4	2	10160484	10169433	+	1394	protein_coding	NOL1/NOP2/Sun domain family, member 4 [Source:ZFIN;Acc:ZDB-GENE-041212-77]	-
novel.5074	193.699	18.4765	3.38073	2.41E-10	9.36E-09	-	CHR_ALT_CTG3_1_6	12850159	12854483	+	2544	-	- && - && -	-
ENSDARG00000098861	1.08909	63.7599	-5.72648	2.45E-10	9.49E-09	si:dkey-71b5.6	KN149843.1	2888	5940	-	1158	protein_coding	si:dkey-71b5.6 [Source:NCBI gene;Acc:100294632]	-
ENSDARG00000094485	64.9315	0.917475	5.95478	2.45E-10	9.49E-09	si:dkey-27h10.2	1	35662474	35695724	-	2449	protein_coding	si:dkey-27h10.2 [Source:ZFIN;Acc:ZDB-GENE-090313-296]	-
ENSDARG00000075805	6.49933	112.74	-4.09233	2.46E-10	9.51E-09	si:dkey-219c3.2	25	20272145	20355483	+	2946	protein_coding	si:dkey-219c3.2 [Source:ZFIN;Acc:ZDB-GENE-090313-238]	-
ENSDARG00000051936	157.99	13.8558	3.49877	2.49E-10	9.59E-09	ergic2	25	20715950	20726987	+	2243	protein_coding	ERGIC and golgi 2 [Source:ZFIN;Acc:ZDB-GENE-040426-1331]	-
novel.1580	12.9918	156.175	-3.57568	2.49E-10	9.59E-09	-	3	12026896	12045514	+	2177	-	- && - && -	-
ENSDARG00000003219	649.253	85.0153	2.93103	2.51E-10	9.66E-09	bin2a	23	33739215	33753361	-	2119	protein_coding	bridging integrator 2a [Source:ZFIN;Acc:ZDB-GENE-041114-126]	-
novel.2976	69.2598	550.786	-2.98929	2.52E-10	9.66E-09	-	CHR_ALT_CTG14_1_24	30313056	30349974	+	4249	-	- && A0JMQ7.1 RecName: Full=Microtubule-associated tumor suppressor 1 homolog A; AltName: Full=Mitochondrial tumor suppressor 1 homolog A && -	-
ENSDARG00000079263	69.2598	551.71	-2.99171	2.52E-10	9.66E-09	si:dkeyp-2e4.2	13	44848343	44852324	-	1019	protein_coding	si:dkeyp-2e4.2 [Source:ZFIN;Acc:ZDB-GENE-030131-9307]	-
ENSDARG00000079467	396.047	2783.53	-2.81281	2.55E-10	9.79E-09	si:ch73-15b2.5	6	40563848	40572550	+	2071	protein_coding	si:ch73-15b2.5 [Source:ZFIN;Acc:ZDB-GENE-030131-5406]	RhoGEF
ENSDARG00000114552	1460.81	10015.9	-2.77736	2.57E-10	9.82E-09	siva1	17	1360192	1371067	+	2401	protein_coding	SIVA1, apoptosis-inducing factor [Source:ZFIN;Acc:ZDB-GENE-050506-57]	-
novel.3581	378.734	2658.77	-2.81112	2.57E-10	9.84E-09	-	CHR_ALT_CTG18_1_22	20568686	20570576	+	794	-	- && Q1LX51.2 RecName: Full=Wee1-like protein kinase 2; AltName: Full=Wee1-like protein kinase 1B; AltName: Full=Wee1B kinase && PF00069:Protein kinase domain	Pkinase
novel.5342	736.902	97.9534	2.90961	2.58E-10	9.84E-09	-	CHR_ALT_CTG5_1_2	6724337	6726030	-	1694	-	- && - && -	-
novel.4301	106.05	6.46252	4.00913	2.62E-10	9.98E-09	-	CHR_ALT_CTG22_1_3	16333274	16349842	+	3105	-	- && Q91XL9.2 RecName: Full=Oxysterol-binding protein-related protein 1; Short=ORP-1; Short=OSBP-related protein 1 && PF01237:Oxysterol-binding protein	-
ENSDARG00000037116	5648.45	818.789	2.78609	2.62E-10	9.98E-09	cxcl12a	13	30804367	30819715	+	3041	protein_coding	chemokine (C-X-C motif) ligand 12a (stromal cell-derived factor 1) [Source:ZFIN;Acc:ZDB-GENE-030318-1]	-
ENSDARG00000067669	574.59	3984.92	-2.7937	2.70E-10	1.03E-08	zglp1	6	153146	158614	+	2720	protein_coding	zinc finger, GATA-like protein 1 [Source:ZFIN;Acc:ZDB-GENE-060825-359]	GATA
ENSDARG00000025033	4.3352	96.1051	-4.43375	2.75E-10	1.04E-08	stx5a	14	8594367	8616663	+	3477	protein_coding	syntaxin 5A [Source:ZFIN;Acc:ZDB-GENE-040718-18]	SNARE
ENSDARG00000116628	275.937	30.4905	3.17233	2.78E-10	1.05E-08	BX908782.3	2	51790494	51794472	-	285	protein_coding	-	-
novel.4861	12.9918	155.251	-3.56713	2.78E-10	1.05E-08	-	CHR_ALT_CTG2_1_12	50110270	50114386	-	1488	-	- && Q62825.1 RecName: Full=Exocyst complex component 3; AltName: Full=Exocyst complex component Sec6; Short=rSec6 && PF06046:Exocyst complex component Sec6	-
ENSDARG00000092134	28.1408	267.073	-3.24118	2.79E-10	1.06E-08	rad54b	16	26732086	26758184	+	3751	protein_coding	RAD54 homolog B (S. cerevisiae) [Source:ZFIN;Acc:ZDB-GENE-060810-50]	SNF2_N
ENSDARG00000030722	331.123	38.8078	3.0886	2.80E-10	1.06E-08	xirp1	2	23749614	23768832	-	8291	protein_coding	xin actin binding repeat containing 1 [Source:ZFIN;Acc:ZDB-GENE-050221-2]	-
ENSDARG00000100865	89.8193	4.61419	4.24433	2.82E-10	1.06E-08	si:dkey-269o24.1	4	56932843	56954002	-	3516	protein_coding	si:dkey-269o24.1 [Source:ZFIN;Acc:ZDB-GENE-041210-347]	NACHT
novel.397	89.8193	4.61419	4.24433	2.82E-10	1.06E-08	-	13	17686533	17690534	-	992	-	- && - && -	-
ENSDARG00000075870	488.024	61.9116	2.97597	2.84E-10	1.07E-08	triobpa	1	54037077	54062112	+	3520	protein_coding	TRIO and F-actin binding protein a [Source:ZFIN;Acc:ZDB-GENE-110411-40]	PH
ENSDARG00000070480	170.975	15.7041	3.43358	2.86E-10	1.07E-08	agr2	19	30400372	30404096	-	2300	protein_coding	anterior gradient 2 [Source:ZFIN;Acc:ZDB-GENE-050417-214]	-
ENSDARG00000017657	15.1559	176.506	-3.53167	2.88E-10	1.08E-08	zgc:112163	6	40874206	40875253	+	1048	protein_coding	zgc:112163 [Source:ZFIN;Acc:ZDB-GENE-050417-227]	-
novel.3481	22.7305	225.486	-3.30372	2.88E-10	1.08E-08	-	CHR_ALT_CTG17_1_5	8799668	8853494	+	4812	-	- && A9JR78.1 RecName: Full=Tonsoku-like protein; AltName: Full=NF-kappa-B inhibitor-like protein 2; AltName: Full=Nuclear factor of kappa light polypeptide gene enhancer in B-cells inhibitor-like 2 && -	-
ENSDARG00000033566	108.215	812.32	-2.90682	2.89E-10	1.08E-08	cyp17a1	13	28601195	28610965	-	2799	protein_coding	cytochrome P450, family 17, subfamily A, polypeptide 1 [Source:ZFIN;Acc:ZDB-GENE-040213-2]	p450
ENSDARG00000005913	191.535	18.4765	3.36453	2.90E-10	1.08E-08	tgm1l3	23	40234602	40250886	-	2459	protein_coding	transglutaminase 1 like 3 [Source:ZFIN;Acc:ZDB-GENE-120718-1]	Transglut_core
ENSDARG00000074034	1.39E-17	52.6701	-8.72698	2.96E-10	1.10E-08	si:dkey-91i10.2	9	22940962	22963897	-	3282	protein_coding	si:dkey-91i10.2 [Source:ZFIN;Acc:ZDB-GENE-050208-441]	RhoGEF
ENSDARG00000094083	1.39E-17	52.6701	-8.72698	2.96E-10	1.10E-08	si:dkey-223d7.6	2	25158342	25159309	-	574	protein_coding	si:dkey-223d7.6 [Source:ZFIN;Acc:ZDB-GENE-070912-450]	-
ENSDARG00000101284	1.39E-17	52.6701	-8.72698	2.96E-10	1.10E-08	CT737129.1	19	39275973	39285164	+	1205	lincRNA	-	-
novel.4826	1.39E-17	52.6701	-8.72698	2.96E-10	1.10E-08	-	CHR_ALT_CTG25_2_2	21096796	21105315	+	1041	-	- && P39022.1 RecName: Full=DNA repair protein RAD52 homolog && PF04098:Rad52/22 family double-strand break repair protein	-
novel.1547	72.506	1.84164	5.20205	3.11E-10	1.15E-08	-	25	5909028	5915646	-	762	-	- && - && -	-
ENSDARG00000098641	72.506	2.76583	4.64778	3.11E-10	1.15E-08	nbeal2	16	16358348	16522013	-	9094	protein_coding	neurobeachin-like 2 [Source:ZFIN;Acc:ZDB-GENE-100922-283]	Beach
ENSDARG00000071378	63.8494	0.917475	5.93057	3.13E-10	1.15E-08	si:dkey-78l4.14	22	19547476	19552803	-	1298	protein_coding	si:dkey-78l4.14 [Source:ZFIN;Acc:ZDB-GENE-050309-178]	-
ENSDARG00000041407	1.08909	62.8357	-5.70546	3.13E-10	1.15E-08	rmdn3	20	46442282	46467280	-	1825	protein_coding	regulator of microtubule dynamics 3 [Source:ZFIN;Acc:ZDB-GENE-041014-256]	-
ENSDARG00000025601	63.8494	0.917475	5.93057	3.13E-10	1.15E-08	trim35-14	4	1461079	1466395	+	2256	protein_coding	tripartite motif containing 35-14 [Source:ZFIN;Acc:ZDB-GENE-110920-6]	zf-B_box
ENSDARG00000037532	212.094	1510.05	-2.83115	3.17E-10	1.17E-08	mcm3l	20	6516523	6532462	-	2666	protein_coding	MCM3 minichromosome maintenance deficient 3 (S. cerevisiae), like [Source:ZFIN;Acc:ZDB-GENE-040121-2]	MCM
ENSDARG00000079664	126.61	9.23499	3.75814	3.20E-10	1.18E-08	zgc:172341	17	6956696	6971946	+	3841	protein_coding	zgc:172341 [Source:ZFIN;Acc:ZDB-GENE-080204-116]	DAO
ENSDARG00000054374	147.169	1070.16	-2.8613	3.24E-10	1.19E-08	alg13	21	34233492	34261784	-	2939	protein_coding	ALG13, UDP-N-acetylglucosaminyltransferase subunit [Source:ZFIN;Acc:ZDB-GENE-060307-1]	OTU
novel.4645	9.74554	1.39E-17	6.30656	0.00417417	0.0118023	-	CHR_ALT_CTG24_1_22	40680005	40730757	-	1865	-	- && P49824.3 RecName: Full=Myosin-7; AltName: Full=Myosin heavy chain 7; AltName: Full=Myosin heavy chain slow isoform; Short=MyHC-slow; AltName: Full=Myosin heavy chain, cardiac muscle beta isoform; Short=MyHC-beta && PF01576:Myosin tail	Myosin_tail_1
ENSDARG00000086337	415.525	51.7459	3.00218	3.35E-10	1.23E-08	si:dkey-102g19.3	21	4702773	4707754	+	838	protein_coding	si:dkey-102g19.3 [Source:ZFIN;Acc:ZDB-GENE-091204-230]	-
novel.5710	2.17112	79.4704	-5.12015	3.38E-10	1.24E-08	-	CHR_ALT_CTG6_1_23	28201606	28202411	+	323	-	- && - && -	-
ENSDARG00000044261	88.7372	4.61419	4.22686	3.39E-10	1.24E-08	si:ch211-243g18.2	10	9550419	9571012	+	1971	protein_coding	si:ch211-243g18.2 [Source:ZFIN;Acc:ZDB-GENE-030131-2830]	Filament
ENSDARG00000054597	10.8276	139.54	-3.67364	3.39E-10	1.24E-08	cnot6l	5	38786481	38824466	-	2613	protein_coding	CCR4-NOT transcription complex, subunit 6-like [Source:ZFIN;Acc:ZDB-GENE-050522-302]	Exo_endo_phos
ENSDARG00000033231	216.422	1531.31	-2.82218	3.41E-10	1.24E-08	mcm6l	2	50199738	50225495	-	2585	protein_coding	MCM6 minichromosome maintenance deficient 6, like [Source:ZFIN;Acc:ZDB-GENE-050913-141]	MCM
ENSDARG00000098660	189.37	18.4765	3.34815	3.49E-10	1.27E-08	CU469526.1	14	52573476	52583021	-	4269	protein_coding	-	-
ENSDARG00000043093	182.878	17.5524	3.37134	3.51E-10	1.28E-08	mpeg1.2	8	19356072	19359834	+	2638	protein_coding	macrophage expressed 1, tandem duplicate 2 [Source:ZFIN;Acc:ZDB-GENE-050522-305]	-
ENSDARG00000005355	1136.19	7662.11	-2.75341	3.61E-10	1.31E-08	larp6a	18	173603	194844	+	2246	protein_coding	La ribonucleoprotein domain family, member 6a [Source:ZFIN;Acc:ZDB-GENE-030131-6403]	-
ENSDARG00000100919	561.605	73.9255	2.92316	3.67E-10	1.33E-08	slc5a2	15	14602520	14625373	-	2334	protein_coding	solute carrier family 5 (sodium/glucose cotransporter), member 2 [Source:ZFIN;Acc:ZDB-GENE-040426-2498]	-
ENSDARG00000017780	346.272	41.5803	3.05388	3.75E-10	1.36E-08	rorcb	2	49417900	49454451	+	9352	protein_coding	RAR-related orphan receptor C b [Source:ZFIN;Acc:ZDB-GENE-040724-215]	zf-C4
ENSDARG00000006838	188.288	18.4765	3.33988	3.83E-10	1.39E-08	eef1a2	23	15850938	15878879	-	2030	protein_coding	eukaryotic translation elongation factor 1 alpha 2 [Source:ZFIN;Acc:ZDB-GENE-040718-64]	GTP_EFTU
novel.551	46.5362	384.439	-3.04318	3.84E-10	1.39E-08	-	15	43999543	44015577	-	3010	-	- && Q14980.2 RecName: Full=Nuclear mitotic apparatus protein 1; Short=NuMA protein; AltName: Full=Nuclear matrix protein-22; Short=NMP-22; AltName: Full=SP-H antigen && -	-
novel.6046	38.9616	329.915	-3.07819	3.85E-10	1.39E-08	-	CHR_ALT_CTG7_1_24	29177220	29186786	+	1792	-	- && Q8JHE9.1 RecName: Full=Gamma-secretase subunit Aph-1b; AltName: Full=Anterior-pharynx-defective protein 1b && PF06105:Aph-1 protein	-
ENSDARG00000079979	77.9164	592.373	-2.92465	3.85E-10	1.39E-08	fam89a	20	4026408	4031475	-	1011	protein_coding	family with sequence similarity 89, member A [Source:ZFIN;Acc:ZDB-GENE-111019-1]	-
novel.1933	147.169	12.9316	3.49511	3.88E-10	1.39E-08	-	5	15864167	15877803	-	631	-	- && - && -	-
ENSDARG00000092919	968.466	6514.32	-2.74969	3.88E-10	1.39E-08	zp3c	1	49514224	49521411	-	1603	protein_coding	zona pellucida glycoprotein 3c [Source:ZFIN;Acc:ZDB-GENE-060817-5]	Zona_pellucida
ENSDARG00000095432	95.2297	5.53835	4.0719	3.88E-10	1.39E-08	BX323074.2	24	1370627	1398851	+	1492	lincRNA	-	-
ENSDARG00000098482	1.39E-17	51.7459	-8.7015	3.92E-10	1.41E-08	CR792424.1	18	44935173	44980093	+	932	antisense	-	-
novel.6371	62.7673	0.917475	5.90596	4.00E-10	1.43E-08	-	CHR_ALT_CTG9_1_18	35081567	35083080	+	713	-	- && - && -	-
novel.5845	62.7673	0.917475	5.90596	4.00E-10	1.43E-08	-	CHR_ALT_CTG6_2_1	9122893	9131826	+	1441	-	- && Q6TLF6.1 RecName: Full=Regucalcin; Short=RC; AltName: Full=Gluconolactonase; Short=GNL && -	-
ENSDARG00000067701	985.779	137.692	2.83862	4.05E-10	1.45E-08	myoz3a	14	923522	933630	+	4549	protein_coding	myozenin 3a [Source:ZFIN;Acc:ZDB-GENE-111012-4]	-
ENSDARG00000005112	3602.24	530.455	2.76328	4.06E-10	1.45E-08	cdh17	16	26774182	26802798	+	3663	protein_coding	cadherin 17, LI cadherin (liver-intestine) [Source:ZFIN;Acc:ZDB-GENE-030910-3]	Cadherin
ENSDARG00000100528	869.997	5868.34	-2.75371	4.08E-10	1.45E-08	map1lc3c	11	44798056	44801968	-	1068	protein_coding	microtubule-associated protein 1 light chain 3 gamma [Source:ZFIN;Acc:ZDB-GENE-040426-1080]	-
ENSDARG00000056491	19.4842	200.534	-3.35571	4.11E-10	1.47E-08	ikzf5	17	21760032	21822840	+	3745	protein_coding	IKAROS family zinc finger 5 [Source:ZFIN;Acc:ZDB-GENE-040801-209]	-
ENSDARG00000077179	80.0806	3.69001	4.39147	4.13E-10	1.47E-08	ccdc83	10	29226180	29236860	-	1489	protein_coding	coiled-coil domain containing 83 [Source:ZFIN;Acc:ZDB-GENE-130723-1]	-
ENSDARG00000004904	29.2229	267.997	-3.19194	4.13E-10	1.47E-08	gys2	4	16783972	16824556	-	2593	protein_coding	glycogen synthase 2 [Source:ZFIN;Acc:ZDB-GENE-030826-31]	-
ENSDARG00000075368	53.0286	429.723	-3.0158	4.19E-10	1.49E-08	mrm2	3	42126062	42129065	+	1255	protein_coding	mitochondrial rRNA methyltransferase 2 [Source:ZFIN;Acc:ZDB-GENE-030131-5205]	-
ENSDARG00000022007	8.66347	122.905	-3.80852	4.20E-10	1.49E-08	zgc:66426	13	24679674	24688122	+	1888	protein_coding	zgc:66426 [Source:ZFIN;Acc:ZDB-GENE-040426-1639]	-
ENSDARG00000060298	106.05	782.747	-2.88244	4.24E-10	1.50E-08	nin	13	36800334	36844945	-	9712	protein_coding	ninein (GSK3B interacting protein) [Source:ZFIN;Acc:ZDB-GENE-070725-1]	-
ENSDARG00000036045	102.804	6.46252	3.96433	4.25E-10	1.50E-08	penkb	7	58686860	58696086	+	1323	protein_coding	proenkephalin b [Source:ZFIN;Acc:ZDB-GENE-030729-3]	-
ENSDARG00000059163	10.8276	137.692	-3.65442	4.34E-10	1.53E-08	rbp3	12	2665081	2670156	+	2354	protein_coding	retinol binding protein 3 [Source:ZFIN;Acc:ZDB-GENE-990415-132]	Peptidase_S41
novel.6410	160.154	14.7799	3.42608	4.35E-10	1.54E-08	-	CHR_ALT_CTG9_1_7	21165067	21175888	+	2414	-	- && Q80TF4.3 RecName: Full=Kelch-like protein 13; AltName: Full=BTB and kelch domain-containing protein 2 && PF00651:BTB/POZ domain|PF01344:Kelch motif	BTB
ENSDARG00000102617	322.466	38.8078	3.05039	4.36E-10	1.54E-08	timp4.2	11	705727	711032	+	940	protein_coding	TIMP metallopeptidase inhibitor 4, tandem duplicate 2 [Source:ZFIN;Acc:ZDB-GENE-160114-61]	-
ENSDARG00000105481	207.766	21.249	3.28144	4.42E-10	1.55E-08	si:ch211-243a20.4	1	45341934	45347393	-	1040	protein_coding	si:ch211-243a20.4 [Source:ZFIN;Acc:ZDB-GENE-061207-29]	-
ENSDARG00000099775	383.062	47.1252	3.01945	4.42E-10	1.55E-08	CABZ01074307.1	KN150487.1	31702	60475	+	3289	protein_coding	-	NACHT
ENSDARG00000099889	970.63	136.768	2.82599	4.74E-10	1.66E-08	dusp27	KZ116034.1	1250	8270	+	3484	protein_coding	dual specificity phosphatase 27 [Source:ZFIN;Acc:ZDB-GENE-140513-1]	DSPc
ENSDARG00000016999	80.0806	605.311	-2.91634	4.77E-10	1.67E-08	lin28a	19	15440841	15473157	+	6853	protein_coding	lin-28 homolog A (C. elegans) [Source:ZFIN;Acc:ZDB-GENE-040426-747]	CSD
ENSDARG00000101093	8.66347	121.981	-3.79764	4.82E-10	1.68E-08	zgc:162971	21	2202270	2209714	-	1639	protein_coding	zgc:162971 [Source:ZFIN;Acc:ZDB-GENE-070424-48]	zf-C2H2
ENSDARG00000061566	123.364	9.23499	3.7207	4.82E-10	1.68E-08	slc7a3b	14	30877962	30897177	-	6012	protein_coding	solute carrier family 7 (cationic amino acid transporter, y+ system), member 3b [Source:ZFIN;Acc:ZDB-GENE-120813-6]	-
ENSDARG00000104839	123.364	9.23499	3.7207	4.82E-10	1.68E-08	mansc1	4	69619	72011	+	1400	protein_coding	MANSC domain containing 1 [Source:ZFIN;Acc:ZDB-GENE-070209-77]	-
ENSDARG00000098669	185.042	1298.42	-2.81006	4.83E-10	1.69E-08	exd1	17	53324006	53329704	-	1254	protein_coding	exonuclease 3'-5' domain containing 1 [Source:ZFIN;Acc:ZDB-GENE-060825-267]	3_5_exonuc
ENSDARG00000021233	9.74554	129.374	-3.7148	4.88E-10	1.70E-08	pgls	3	52684556	52700610	+	1948	protein_coding	6-phosphogluconolactonase [Source:ZFIN;Acc:ZDB-GENE-040822-9]	-
ENSDARG00000016117	222.915	1541.47	-2.78911	4.90E-10	1.70E-08	exd2	17	51796668	51818675	-	3011	protein_coding	exonuclease 3'-5' domain containing 2 [Source:ZFIN;Acc:ZDB-GENE-030131-6387]	3_5_exonuc
ENSDARG00000095883	10.8276	136.768	-3.64471	4.91E-10	1.71E-08	BX001026.1	16	6512481	6556439	-	1322	lincRNA	-	-
ENSDARG00000024548	145.005	12.0075	3.57961	4.91E-10	1.71E-08	cryba4	10	44042033	44051808	+	1807	protein_coding	crystallin, beta A4 [Source:ZFIN;Acc:ZDB-GENE-050522-143]	Crystall
ENSDARG00000090628	86.573	4.61419	4.19129	4.92E-10	1.71E-08	si:dkey-197j19.6	6	40031007	40038543	-	968	protein_coding	si:dkey-197j19.6 [Source:ZFIN;Acc:ZDB-GENE-131127-414]	-
novel.1053	598.396	80.3945	2.89387	4.97E-10	1.72E-08	-	2	47855981	47858327	-	2347	-	- && - && -	-
ENSDARG00000090873	246.72	27.718	3.14787	5.01E-10	1.73E-08	ccl34a.4	2	40199002	40199780	-	530	protein_coding	chemokine (C-C motif) ligand 34a, duplicate 4 [Source:ZFIN;Acc:ZDB-GENE-070912-32]	-
ENSDARG00000042215	185.042	1295.65	-2.80698	5.04E-10	1.74E-08	pias4b	2	57447105	57473991	-	1856	protein_coding	protein inhibitor of activated STAT, 4b [Source:ZFIN;Acc:ZDB-GENE-040426-1298]	zf-MIZ
novel.4545	326.794	39.732	3.03578	5.07E-10	1.75E-08	-	CHR_ALT_CTG23_1_35	32101257	32106027	+	953	-	- && Q9DAN6.1 RecName: Full=Gametocyte-specific factor 1; AltName: Full=Protein FAM112B && -	-
novel.2320	749.886	103.498	2.85547	5.08E-10	1.75E-08	-	CHR_ALT_CTG10_1_15	19530222	19537365	+	1816	-	- && Q5R5V5.1 RecName: Full=V-type proton ATPase subunit B, brain isoform; Short=V-ATPase subunit B 2; AltName: Full=Vacuolar proton pump subunit B 2 && PF00006:ATP synthase alpha/beta family, nucleotide-binding domain	ATP-synt_ab
ENSDARG00000104412	61.6853	0.917475	5.88092	5.13E-10	1.76E-08	si:dkey-72l17.5	4	31943831	31993242	-	4304	protein_coding	si:dkey-72l17.5 [Source:ZFIN;Acc:ZDB-GENE-070424-250]	NACHT
ENSDARG00000104287	86.573	642.277	-2.88954	5.15E-10	1.77E-08	oraov1	7	54651109	54655507	+	1660	protein_coding	oral cancer overexpressed 1 [Source:ZFIN;Acc:ZDB-GENE-030729-33]	-
ENSDARG00000039392	95.2297	701.422	-2.87929	5.19E-10	1.78E-08	wnk1b	4	8045564	8155571	-	11790	protein_coding	WNK lysine deficient protein kinase 1b [Source:ZFIN;Acc:ZDB-GENE-030131-2656]	Pkinase
ENSDARG00000012572	1.39E-17	50.8218	-8.67557	5.21E-10	1.78E-08	polr3f	22	25034740	25043103	-	1453	protein_coding	polymerase (RNA) III (DNA directed) polypeptide F [Source:ZFIN;Acc:ZDB-GENE-040426-972]	RNA_pol_Rpc34
novel.2272	1.39E-17	50.8218	-8.67557	5.21E-10	1.78E-08	-	9	6832653	6839386	-	698	-	- && - && -	-
novel.5600	1.39E-17	50.8218	-8.67557	5.21E-10	1.78E-08	-	CHR_ALT_CTG5_2_6	29714830	29719434	+	1479	-	- && Q6NZQ2.2 RecName: Full=Probable ATP-dependent RNA helicase DDX31; AltName: Full=DEAD box protein 31 && PF00270:DEAD/DEAH box helicase	DEAD
novel.2577	51.9466	1.39E-17	8.70671	5.21E-10	1.78E-08	-	CHR_ALT_CTG11_1_9	16017480	16018499	-	848	-	- && - && -	-
ENSDARG00000061508	163.401	1148.71	-2.81266	5.22E-10	1.78E-08	tgfbrap1	6	15036828	15065376	-	3070	protein_coding	transforming growth factor, beta receptor associated protein 1 [Source:ZFIN;Acc:ZDB-GENE-070410-66]	CNH
ENSDARG00000099227	15.1559	170.037	-3.47784	5.26E-10	1.79E-08	galnt13	9	4538527	4606463	-	5923	protein_coding	UDP-N-acetyl-alpha-D-galactosamine:polypeptide N-acetylgalactosaminyltransferase 13 [Source:ZFIN;Acc:ZDB-GENE-091204-444]	Glycos_transf_2
novel.4163	102.804	745.781	-2.85746	5.33E-10	1.81E-08	-	CHR_ALT_CTG21_1_8	17413534	17424564	-	2604	-	- && Q9UKN8.2 RecName: Full=General transcription factor 3C polypeptide 4; AltName: Full=TF3C-delta; AltName: Full=Transcription factor IIIC 90 kDa subunit; Short=TFIIIC 90 kDa subunit; Short=TFIIIC90; AltName: Full=Transcription factor IIIC subunit delta && PF12660:Putative zinc-finger of transcription factor IIIC complex|PF12657:Transcription factor IIIC subunit delta N-term	-
ENSDARG00000091967	223.997	1547.02	-2.7873	5.33E-10	1.81E-08	ttf1	5	63359520	63387009	+	2997	protein_coding	transcription termination factor, RNA polymerase I [Source:ZFIN;Acc:ZDB-GENE-030131-6913]	-
ENSDARG00000039208	912.198	6031.91	-2.72504	5.39E-10	1.83E-08	nasp	6	33911154	33916788	-	2496	protein_coding	nuclear autoantigenic sperm protein (histone-binding) [Source:ZFIN;Acc:ZDB-GENE-030131-5511]	-
novel.1027	157.99	14.7799	3.40646	5.42E-10	1.84E-08	-	2	5321729	5329297	-	1203	-	- && Q8IWA4.2 RecName: Full=Mitofusin-1; AltName: Full=Fzo homolog; AltName: Full=Transmembrane GTPase MFN1 && PF04799:fzo-like conserved region	Fzo_mitofusin
ENSDARG00000069944	122.282	9.23499	3.708	5.53E-10	1.87E-08	p2ry13	15	1134870	1142663	+	2906	protein_coding	purinergic receptor P2Y13 [Source:ZFIN;Acc:ZDB-GENE-110208-5]	7tm_1
ENSDARG00000097615	398.211	50.8218	2.96673	5.56E-10	1.88E-08	si:ch211-108d22.2	3	14157090	14189022	+	7057	protein_coding	si:ch211-108d22.2 [Source:ZFIN;Acc:ZDB-GENE-131127-97]	NACHT
ENSDARG00000094392	3999.36	26221.8	-2.71289	5.57E-10	1.88E-08	si:dkey-229d11.5	21	43644573	43666481	-	4421	protein_coding	si:dkey-229d11.5 [Source:ZFIN;Acc:ZDB-GENE-030131-5342]	-
novel.4943	136.349	11.0833	3.60512	5.57E-10	1.88E-08	-	CHR_ALT_CTG2_2_1	44383497	44385515	-	2019	-	- && - && -	-
ENSDARG00000102588	129.856	10.1591	3.65887	5.57E-10	1.88E-08	sp100.2	3	24556640	24568002	+	1928	protein_coding	SP110 nuclear body protein, tandem duplicate 2 [Source:ZFIN;Acc:ZDB-GENE-141212-296]	SAND
novel.4636	627.612	85.9394	2.86655	5.59E-10	1.88E-08	-	CHR_ALT_CTG24_1_19	31318240	31339192	-	2704	-	- && P55096.2 RecName: Full=ATP-binding cassette sub-family D member 3; AltName: Full=68 kDa peroxisomal membrane protein; Short=PMP68; AltName: Full=70 kDa peroxisomal membrane protein; Short=PMP70 && PF06472:ABC transporter transmembrane region 2|PF00005:ABC transporter	ABC_tran
ENSDARG00000040732	133.102	947.246	-2.83013	5.62E-10	1.89E-08	elavl2	22	38252686	38274995	-	2539	protein_coding	ELAV like neuron-specific RNA binding protein 2 [Source:ZFIN;Acc:ZDB-GENE-040704-9]	RRM_1
ENSDARG00000045051	374.406	2522.92	-2.75204	5.66E-10	1.90E-08	slc16a3	12	33350256	33359654	-	3126	protein_coding	solute carrier family 16 (monocarboxylate transporter), member 3 [Source:ZFIN;Acc:ZDB-GENE-030131-5487]	MFS_1
ENSDARG00000019253	941.414	133.995	2.81142	5.67E-10	1.90E-08	rhag	20	14014813	14054083	-	3699	protein_coding	Rh associated glycoprotein [Source:ZFIN;Acc:ZDB-GENE-030131-8229]	Ammonium_transp
ENSDARG00000038414	43.2899	356.715	-3.03928	5.67E-10	1.90E-08	b3galt6	11	2685112	2690933	+	3896	protein_coding	UDP-Gal:betaGal beta 1,3-galactosyltransferase polypeptide 6 [Source:ZFIN;Acc:ZDB-GENE-101104-13]	Galactosyl_T
ENSDARG00000060338	73.5881	553.559	-2.90923	5.74E-10	1.92E-08	trmt12	14	35414632	35422777	+	1451	protein_coding	tRNA methyltransferase 12 homolog (S. cerevisiae) [Source:ZFIN;Acc:ZDB-GENE-060825-182]	-
ENSDARG00000043963	501.009	3349.11	-2.74059	5.80E-10	1.94E-08	si:ch211-241j12.3	20	159277	182841	-	6039	protein_coding	si:ch211-241j12.3 [Source:ZFIN;Acc:ZDB-GENE-040724-72]	Actin
ENSDARG00000089307	41.1258	341.929	-3.05201	5.91E-10	1.97E-08	pmaip1	10	8656417	8657684	+	1171	protein_coding	phorbol-12-myristate-13-acetate-induced protein 1 [Source:ZFIN;Acc:ZDB-GENE-070119-3]	-
novel.6742	257.541	29.5663	3.11706	5.92E-10	1.97E-08	-	KN150698.1	29114	31397	-	1272	-	- && - && -	-
ENSDARG00000076474	1379.66	9047.41	-2.71309	5.96E-10	1.99E-08	org	22	20689958	20695237	-	893	protein_coding	oogenesis-related gene [Source:ZFIN;Acc:ZDB-GENE-050208-584]	-
ENSDARG00000013153	291.086	34.1871	3.08499	5.97E-10	1.99E-08	dennd3b	16	30871614	30903930	-	7323	protein_coding	DENN/MADD domain containing 3b [Source:ZFIN;Acc:ZDB-GENE-091230-7]	DENN
ENSDARG00000078186	76.8343	571.117	-2.89209	6.05E-10	2.01E-08	tex2	3	55487261	55537096	-	4970	protein_coding	testis expressed 2 [Source:ZFIN;Acc:ZDB-GENE-070615-7]	-
novel.2298	69.2598	2.76583	4.58181	6.07E-10	2.01E-08	-	CHR_ALT_CTG10_1_1	5004831	5006223	+	1393	-	- && - && -	-
ENSDARG00000039669	69.2598	1.84164	5.13607	6.07E-10	2.01E-08	TSTA3 (1 of many)	20	52492192	52525680	+	4404	protein_coding	zgc:100864 [Source:ZFIN;Acc:ZDB-GENE-040801-35]	Epimerase
ENSDARG00000073985	12.9918	148.782	-3.50578	6.16E-10	2.04E-08	pctp	3	10407458	10425313	-	1160	protein_coding	phosphatidylcholine transfer protein [Source:ZFIN;Acc:ZDB-GENE-081022-182]	START
ENSDARG00000034895	149.334	13.8558	3.41753	6.16E-10	2.04E-08	tgfb1b	21	21621042	21629828	+	1403	protein_coding	transforming growth factor, beta 1b [Source:ZFIN;Acc:ZDB-GENE-091028-1]	TGFb_propeptide
novel.4978	77.9164	3.69001	4.35201	6.22E-10	2.05E-08	-	CHR_ALT_CTG3_1_17	24607712	24612223	+	882	-	- && - && -	-
novel.4933	77.9164	3.69001	4.35201	6.22E-10	2.05E-08	-	CHR_ALT_CTG2_2_1	44357214	44361649	+	1771	-	- && P54001.2 RecName: Full=Prolyl 4-hydroxylase subunit alpha-1; Short=4-PH alpha-1; AltName: Full=Procollagen-proline,2-oxoglutarate-4-dioxygenase subunit alpha-1; Flags: Precursor && PF13640:2OG-Fe(II) oxygenase superfamily	-
ENSDARG00000103833	223.997	24.9456	3.15982	6.25E-10	2.06E-08	si:dkey-77g12.1	14	15170667	15171477	-	411	protein_coding	si:dkey-77g12.1 [Source:ZFIN;Acc:ZDB-GENE-141216-292]	-
ENSDARG00000102076	103.886	745.781	-2.84237	6.26E-10	2.06E-08	zgc:158852	14	15155684	15156724	+	711	protein_coding	zgc:158852 [Source:ZFIN;Acc:ZDB-GENE-070112-972]	-
ENSDARG00000095796	109.297	785.52	-2.84409	6.28E-10	2.07E-08	si:dkey-87o1.2	16	17714664	17719792	+	1197	protein_coding	si:dkey-87o1.2 [Source:ZFIN;Acc:ZDB-GENE-110411-217]	-
novel.4057	114.707	8.31083	3.76571	6.29E-10	2.07E-08	-	CHR_ALT_CTG20_1_19	46432847	46436277	+	1925	-	- && Q8IZF4.3 RecName: Full=Adhesion G-protein coupled receptor G5; AltName: Full=G-protein coupled receptor 114; AltName: Full=G-protein coupled receptor PGR27; Flags: Precursor && -	-
ENSDARG00000074860	381.98	48.9735	2.96002	6.35E-10	2.08E-08	slc5a7a	1	34243650	34261993	+	5150	protein_coding	solute carrier family 5 (sodium/choline cotransporter), member 7a [Source:ZFIN;Acc:ZDB-GENE-090313-273]	-
ENSDARG00000017119	9.74554	127.526	-3.69406	6.35E-10	2.08E-08	vps37a	1	16463079	16480213	+	2077	protein_coding	vacuolar protein sorting 37A [Source:ZFIN;Acc:ZDB-GENE-030131-8312]	-
ENSDARG00000095750	60.6032	464.84	-2.93688	6.36E-10	2.08E-08	fdxacb1	5	57726425	57738336	+	1905	protein_coding	ferredoxin-fold anticodon binding domain containing 1 [Source:ZFIN;Acc:ZDB-GENE-030131-8403]	-
ENSDARG00000089227	1.08909	59.1391	-5.61818	6.59E-10	2.15E-08	si:ch211-91p5.3	25	27629006	27665978	-	4504	protein_coding	si:ch211-91p5.3 [Source:ZFIN;Acc:ZDB-GENE-131119-65]	-
ENSDARG00000062502	60.6032	0.917475	5.85544	6.59E-10	2.15E-08	si:ch73-196l6.5	19	22318000	22328154	-	2561	protein_coding	si:ch73-196l6.5 [Source:ZFIN;Acc:ZDB-GENE-140106-79]	-
ENSDARG00000002298	156.908	1086.79	-2.79118	6.72E-10	2.19E-08	ankrd22	12	17154655	17158635	+	1106	protein_coding	ankyrin repeat domain 22 [Source:ZFIN;Acc:ZDB-GENE-040426-1120]	-
novel.2362	67.0956	509.199	-2.92178	6.76E-10	2.20E-08	-	CHR_ALT_CTG10_1_25	26958927	26960779	+	827	-	- && P62866.1 RecName: Full=40S ribosomal protein S30 >P62867.1 RecName: Full=40S ribosomal protein S30 >P62863.1 RecName: Full=40S ribosomal protein S30 >P62864.1 RecName: Full=40S ribosomal protein S30 >P62860.1 RecName: Full=40S ribosomal protein S30 >P62861.1 RecName: Full=40S ribosomal protein S30 >P62862.1 RecName: Full=40S ribosomal protein S30 >P0C2F0.1 RecName: Full=40S ribosomal protein…	Ribosomal_S30
novel.5380	12.9918	146.933	-3.48776	6.91E-10	2.25E-08	-	CHR_ALT_CTG5_1_29	34987620	35010845	+	2269	-	- && Q2KI79.1 RecName: Full=Ankyrin repeat family A protein 2 && -	-
ENSDARG00000093176	687.126	4520	-2.71747	6.93E-10	2.25E-08	zgc:55413	15	35114784	35126632	-	2091	protein_coding	zgc:55413 [Source:ZFIN;Acc:ZDB-GENE-040426-2909]	-
ENSDARG00000112522	32.4692	280.011	-3.10379	6.95E-10	2.25E-08	CABZ01087629.1	13	2894536	2901707	+	699	protein_coding	-	-
ENSDARG00000092638	175.303	17.5524	3.31035	6.95E-10	2.25E-08	ptprua	19	16222618	16657563	+	8323	protein_coding	protein tyrosine phosphatase, receptor type, U, a [Source:ZFIN;Acc:ZDB-GENE-060503-232]	Y_phosphatase
ENSDARG00000096276	5.41726	98.8775	-4.1609	6.96E-10	2.25E-08	ighv6-1	3	34095514	34103123	-	419	protein_coding	immunoglobulin heavy variable 6-1 [Source:ZFIN;Acc:ZDB-GENE-040514-23]	V-set
ENSDARG00000067545	425.263	55.4425	2.93629	7.16E-10	2.32E-08	adam19b	14	6546516	6614102	+	4561	protein_coding	ADAM metallopeptidase domain 19b [Source:ZFIN;Acc:ZDB-GENE-070705-541]	-
novel.5965	6.49933	105.347	-3.9946	7.18E-10	2.32E-08	-	CHR_ALT_CTG7_1_13	19333516	19349318	-	883	-	- && Q9JI33.2 RecName: Full=Netrin-4; AltName: Full=Beta-netrin; Flags: Precursor && -	-
ENSDARG00000078638	2334.05	15107	-2.69426	7.27E-10	2.35E-08	zgc:171750	24	10003426	10006158	-	2572	protein_coding	zgc:171750 [Source:ZFIN;Acc:ZDB-GENE-071004-30]	-
ENSDARG00000094886	113.625	8.31083	3.75205	7.29E-10	2.35E-08	si:dkey-266f7.5	19	7938121	7950953	+	3507	protein_coding	si:dkey-266f7.5 [Source:ZFIN;Acc:ZDB-GENE-070705-437]	-
novel.4345	44.372	357.639	-3.00749	7.50E-10	2.42E-08	-	CHR_ALT_CTG22_1_9	22315567	22328256	-	2016	-	- && Q9YHX4.1 RecName: Full=Semaphorin-4E; AltName: Full=Semaphorin-7; AltName: Full=Semaphorin-Z7; Short=Sema Z7; Flags: Precursor && PF01403:Sema domain	Sema
ENSDARG00000101763	117.953	835.424	-2.82308	7.58E-10	2.44E-08	CU467646.5	4	77136884	77140030	-	2778	protein_coding	-	-
ENSDARG00000062178	68.1777	1.84164	5.11339	7.62E-10	2.44E-08	ripor1	18	22138924	22283398	+	5115	protein_coding	RHO family interacting cell polarization regulator 1 [Source:ZFIN;Acc:ZDB-GENE-050420-32]	-
ENSDARG00000098415	68.1777	2.76583	4.55913	7.62E-10	2.44E-08	CT956093.1	14	21025026	21025388	-	363	unprocessed_pseudogene	-	-
ENSDARG00000099650	68.1777	1.84164	5.11339	7.62E-10	2.44E-08	CABZ01079663.1	8	54013199	54023774	+	1854	protein_coding	-	RhoGEF
ENSDARG00000060023	33.5512	285.555	-3.08494	7.65E-10	2.45E-08	ncapg2	7	40205394	40227602	+	4199	protein_coding	non-SMC condensin II complex, subunit G2 [Source:ZFIN;Acc:ZDB-GENE-070410-100]	-
ENSDARG00000104721	91.9834	5.53835	4.02193	7.84E-10	2.51E-08	si:dkey-203a12.9	14	15620640	15625472	+	430	protein_coding	si:dkey-203a12.9 [Source:ZFIN;Acc:ZDB-GENE-141216-334]	-
ENSDARG00000043865	201.273	1367.73	-2.76385	7.86E-10	2.51E-08	timm9	17	11372531	11377195	+	1212	protein_coding	translocase of inner mitochondrial membrane 9 homolog [Source:ZFIN;Acc:ZDB-GENE-021206-14]	-
ENSDARG00000014565	322.466	2144.02	-2.73266	7.90E-10	2.52E-08	eif4e1b	5	67785991	67799821	-	3174	protein_coding	eukaryotic translation initiation factor 4E family member 1B [Source:ZFIN;Acc:ZDB-GENE-980526-127]	-
ENSDARG00000006074	11.9097	139.54	-3.53763	7.95E-10	2.54E-08	uck2a	8	21114338	21133119	+	3918	protein_coding	uridine-cytidine kinase 2a [Source:ZFIN;Acc:ZDB-GENE-030131-7158]	-
ENSDARG00000025174	1121.04	7247.17	-2.69245	7.97E-10	2.54E-08	zgc:103482	21	20396858	20402686	+	1485	protein_coding	zgc:103482 [Source:ZFIN;Acc:ZDB-GENE-041010-115]	-
novel.5240	379.816	2507.21	-2.72234	8.08E-10	2.57E-08	-	CHR_ALT_CTG4_2_1	9836437	9844048	+	2728	-	- && Q66HD0.2 RecName: Full=Endoplasmin; AltName: Full=94 kDa glucose-regulated protein; Short=GRP-94; AltName: Full=Heat shock protein 90 kDa beta member 1; Flags: Precursor && PF00183:Hsp90 protein	-
novel.2757	33.5512	284.631	-3.08027	8.15E-10	2.59E-08	-	CHR_ALT_CTG13_1_1	719899	730336	+	1657	-	- && Q8BJ03.1 RecName: Full=Cytochrome c oxidase assembly protein COX15 homolog && PF02628:Cytochrome oxidase assembly protein	-
ENSDARG00000058672	98.4759	6.46252	3.90235	8.22E-10	2.61E-08	si:dkey-266f7.1	19	7895086	7923910	+	4185	protein_coding	si:dkey-266f7.1 [Source:ZFIN;Acc:ZDB-GENE-061207-67]	-
novel.2696	1818.98	273.542	2.7327	8.38E-10	2.66E-08	-	CHR_ALT_CTG12_1_6	17706602	17708638	-	675	-	- && Q9I8V0.3 RecName: Full=Parvalbumin-2; AltName: Full=Parvalbumin beta && PF13499:EF-hand domain pair	-
ENSDARG00000027529	206.684	22.1731	3.21286	8.51E-10	2.70E-08	hmox1a	3	26011482	26017831	-	1737	protein_coding	heme oxygenase 1a [Source:ZFIN;Acc:ZDB-GENE-030131-3102]	-
ENSDARG00000057984	219.669	24.9456	3.13169	8.60E-10	2.72E-08	eps8l1	3	16513219	16537441	-	2061	protein_coding	eps8-like1 [Source:ZFIN;Acc:ZDB-GENE-050306-14]	SH3_1
ENSDARG00000014685	183.96	1251.29	-2.76518	8.68E-10	2.74E-08	esco2	20	39344889	39359154	+	2339	protein_coding	establishment of sister chromatid cohesion N-acetyltransferase 2 [Source:ZFIN;Acc:ZDB-GENE-050913-156]	-
ENSDARG00000104170	374.406	2465.62	-2.7189	8.70E-10	2.75E-08	si:dkey-208k4.2	19	18310386	18313381	-	1577	protein_coding	si:dkey-208k4.2 [Source:ZFIN;Acc:ZDB-GENE-030131-6124]	zf-C2H2
ENSDARG00000100281	3.25315	82.2428	-4.611	8.72E-10	2.75E-08	si:dkeyp-6a3.1	6	48720617	48783887	+	1375	protein_coding	si:dkeyp-6a3.1 [Source:ZFIN;Acc:ZDB-GENE-131121-609]	-
ENSDARG00000068883	136.349	942.625	-2.78834	9.02E-10	2.84E-08	tspan13a	15	34592215	34599768	+	3952	protein_coding	tetraspanin 13a [Source:ZFIN;Acc:ZDB-GENE-040718-19]	Tetraspannin
ENSDARG00000040266	142.841	980.515	-2.77813	9.07E-10	2.85E-08	sox19b	7	26494583	26497947	-	2561	protein_coding	SRY (sex determining region Y)-box 19b [Source:ZFIN;Acc:ZDB-GENE-010111-1]	HMG_box
ENSDARG00000071450	156.908	1069.23	-2.76768	9.13E-10	2.87E-08	tdrd5	22	17261801	17280853	+	4083	protein_coding	tudor domain containing 5 [Source:ZFIN;Acc:ZDB-GENE-050208-502]	-
ENSDARG00000005454	955.481	6139.11	-2.68358	9.14E-10	2.87E-08	tacc3	13	35880573	35892305	-	3337	protein_coding	transforming, acidic coiled-coil containing protein 3 [Source:ZFIN;Acc:ZDB-GENE-050522-327]	-
ENSDARG00000009134	431.756	57.2908	2.91094	9.19E-10	2.88E-08	hlx1	20	52195525	52199311	-	1489	protein_coding	H2.0-like homeo box 1 (Drosophila) [Source:ZFIN;Acc:ZDB-GENE-030131-5304]	Homeobox
ENSDARG00000028784	185.042	1253.14	-2.75885	9.25E-10	2.90E-08	si:dkey-24p1.6	15	38299563	38331933	+	5444	protein_coding	si:dkey-24p1.6 [Source:ZFIN;Acc:ZDB-GENE-060503-67]	-
ENSDARG00000093773	91.9834	660.76	-2.84312	9.26E-10	2.90E-08	si:ch1073-296i8.2	25	3047129	3058687	-	1362	protein_coding	si:ch1073-296i8.2 [Source:ZFIN;Acc:ZDB-GENE-110411-9]	Exonuc_X-T
ENSDARG00000043012	1.39E-17	48.0493	-8.59486	9.30E-10	2.90E-08	napgb	2	54364273	54387550	-	933	protein_coding	N-ethylmaleimide-sensitive factor attachment protein, gamma b [Source:ZFIN;Acc:ZDB-GENE-040718-171]	-
ENSDARG00000105311	1.39E-17	48.9735	-8.62227	9.30E-10	2.90E-08	BX927327.1	14	34490445	34497724	+	3285	processed_transcript	-	wnt
ENSDARG00000103205	1.39E-17	48.9735	-8.62227	9.30E-10	2.90E-08	si:ch211-161f7.2	11	30091155	30103960	+	2055	protein_coding	si:ch211-161f7.2 [Source:ZFIN;Acc:ZDB-GENE-141212-384]	-
ENSDARG00000036051	1.39E-17	48.0493	-8.59486	9.30E-10	2.90E-08	irx4b	19	28114503	28262897	+	4096	protein_coding	iroquois homeobox 4b [Source:ZFIN;Acc:ZDB-GENE-040712-4]	Coprinus_mating
ENSDARG00000087403	90.9013	5.53835	4.00488	9.37E-10	2.92E-08	si:ch211-214p13.3	9	9251466	9282519	-	1063	protein_coding	si:ch211-214p13.3 [Source:ZFIN;Acc:ZDB-GENE-060503-779]	-
ENSDARG00000089382	687.126	97.9534	2.80873	9.39E-10	2.92E-08	zgc:158463	5	824709	825920	-	1212	protein_coding	zgc:158463 [Source:ZFIN;Acc:ZDB-GENE-070410-9]	-
ENSDARG00000043877	89.8193	640.428	-2.83235	9.48E-10	2.94E-08	mmachc	20	1385674	1393020	+	1503	protein_coding	methylmalonic aciduria (cobalamin deficiency) cblC type, with homocystinuria [Source:ZFIN;Acc:ZDB-GENE-030131-3167]	-
ENSDARG00000046124	20.5663	197.761	-3.25812	9.64E-10	2.99E-08	rab11fip1a	8	37998387	38022298	-	1466	protein_coding	RAB11 family interacting protein 1 (class I) a [Source:ZFIN;Acc:ZDB-GENE-051113-116]	C2
ENSDARG00000017141	199.109	21.249	3.22008	9.64E-10	2.99E-08	pla2g4ab	20	34129465	34148190	+	2812	protein_coding	phospholipase A2, group IVAb (cytosolic, calcium-dependent) [Source:ZFIN;Acc:ZDB-GENE-041014-325]	C2
ENSDARG00000000796	83.3268	601.614	-2.85026	9.69E-10	3.00E-08	nr4a1	23	32149269	32194397	-	5776	protein_coding	nuclear receptor subfamily 4, group A, member 1 [Source:ZFIN;Acc:ZDB-GENE-040704-11]	Hormone_recep
ENSDARG00000013443	57.3569	434.343	-2.91827	1.01E-09	3.13E-08	atp6v1ba	17	21372291	21418340	-	2547	protein_coding	ATPase, H+ transporting, lysosomal, V1 subunit B, member a [Source:ZFIN;Acc:ZDB-GENE-030711-3]	ATP-synt_ab
ENSDARG00000046013	138.513	12.0075	3.51358	1.02E-09	3.13E-08	rasl11a	7	51314734	51321126	-	2040	protein_coding	RAS-like, family 11, member A [Source:ZFIN;Acc:ZDB-GENE-050417-384]	Ras
ENSDARG00000100166	746.64	107.195	2.79864	1.03E-09	3.17E-08	si:dkeyp-9d4.3	1	8022320	8101495	-	6455	protein_coding	si:dkeyp-9d4.3 [Source:ZFIN;Acc:ZDB-GENE-110914-175]	SAM_1
ENSDARG00000029865	441.494	59.1391	2.8974	1.03E-09	3.17E-08	rassf2a	8	42998944	43049069	+	4042	protein_coding	Ras association (RalGDS/AF-6) domain family member 2a [Source:ZFIN;Acc:ZDB-GENE-040912-124]	RA
ENSDARG00000093008	10.8276	130.299	-3.57488	1.05E-09	3.23E-08	adgrf3b	20	35495687	35512932	-	4020	protein_coding	adhesion G protein-coupled receptor F3b [Source:ZFIN;Acc:ZDB-GENE-041001-207]	7tm_2
ENSDARG00000060350	117.953	820.637	-2.79732	1.05E-09	3.24E-08	apoda.2	2	37207461	37215989	+	1098	protein_coding	apolipoprotein Da, duplicate 2 [Source:ZFIN;Acc:ZDB-GENE-070912-551]	Lipocalin_2
novel.558	82.2447	4.61419	4.1174	1.06E-09	3.24E-08	-	15	47422021	47423020	-	1000	-	- && - && -	-
novel.5205	3.25315	81.3187	-4.59473	1.06E-09	3.24E-08	-	CHR_ALT_CTG4_1_4	9633419	9645060	+	1244	-	- && - && -	-
ENSDARG00000104047	124.446	10.1591	3.59753	1.08E-09	3.32E-08	si:ch211-262i1.3	11	14280598	14293026	+	6379	protein_coding	si:ch211-262i1.3 [Source:ZFIN;Acc:ZDB-GENE-141222-7]	-
novel.2948	274.854	33.2629	3.04163	1.09E-09	3.33E-08	-	CHR_ALT_CTG14_1_19	24473473	24491310	-	2187	-	- && O75094.3 RecName: Full=Slit homolog 3 protein; Short=Slit-3; AltName: Full=Multiple epidermal growth factor-like domains protein 5; Short=Multiple EGF-like domains protein 5; Flags: Precursor && -	-
ENSDARG00000013522	102.804	717.133	-2.80095	1.10E-09	3.36E-08	pck1	6	60055168	60062097	+	2895	protein_coding	phosphoenolpyruvate carboxykinase 1 (soluble) [Source:ZFIN;Acc:ZDB-GENE-030909-11]	-
ENSDARG00000074996	73.5881	533.227	-2.85525	1.12E-09	3.42E-08	tbrg1	18	35229115	35251377	+	1828	protein_coding	transforming growth factor beta regulator 1 [Source:ZFIN;Acc:ZDB-GENE-080220-62]	FYRN
ENSDARG00000036214	96.3117	678.319	-2.8147	1.13E-09	3.45E-08	dazl	19	20389104	20403871	-	2413	protein_coding	deleted in azoospermia-like [Source:ZFIN;Acc:ZDB-GENE-000405-6]	RRM_1
ENSDARG00000041323	470.71	64.684	2.8608	1.15E-09	3.50E-08	csdc2a	12	19099264	19103490	-	1348	protein_coding	cold shock domain containing C2, RNA binding a [Source:ZFIN;Acc:ZDB-GENE-040718-442]	CSD
ENSDARG00000053695	82.2447	589.6	-2.84	1.15E-09	3.50E-08	zgc:162948	4	77253851	77260727	-	1493	protein_coding	zgc:162948 [Source:ZFIN;Acc:ZDB-GENE-070424-46]	-
novel.1546	183.96	19.4007	3.23642	1.15E-09	3.50E-08	-	25	4930366	4952383	-	2358	-	- && - && -	-
ENSDARG00000104186	513.994	3305.67	-2.68485	1.18E-09	3.57E-08	fbxo43	16	54641230	54658136	+	2195	protein_coding	F-box protein 43 [Source:ZFIN;Acc:ZDB-GENE-040426-1645]	-
ENSDARG00000101019	30.305	259.679	-3.09423	1.18E-09	3.57E-08	ext1b	19	46421349	46566430	-	2972	protein_coding	exostosin glycosyltransferase 1b [Source:ZFIN;Acc:ZDB-GENE-050211-4]	-
ENSDARG00000078434	150.416	14.7799	3.33564	1.18E-09	3.59E-08	znf692	8	19977712	20001065	+	2466	protein_coding	zinc finger protein 692 [Source:ZFIN;Acc:ZDB-GENE-081104-484]	-
ENSDARG00000092464	63.8494	468.537	-2.87316	1.19E-09	3.61E-08	si:dkeyp-20g2.1	5	23457112	23485161	-	2398	protein_coding	si:dkeyp-20g2.1 [Source:ZFIN;Acc:ZDB-GENE-070705-535]	-
ENSDARG00000038802	55.1928	417.709	-2.91732	1.22E-09	3.68E-08	cenpl	2	34128738	34138400	-	2114	protein_coding	centromere protein L [Source:ZFIN;Acc:ZDB-GENE-040930-6]	-
ENSDARG00000074074	56.2749	423.254	-2.90839	1.23E-09	3.72E-08	rnf26	15	23356600	23358807	+	2208	protein_coding	ring finger protein 26 [Source:ZFIN;Acc:ZDB-GENE-060727-1]	-
ENSDARG00000104034	195.863	1296.57	-2.72607	1.24E-09	3.73E-08	arid3b	25	28987957	29074064	-	4075	protein_coding	AT rich interactive domain 3B (BRIGHT-like) [Source:ZFIN;Acc:ZDB-GENE-070209-182]	ARID
novel.3873	208.848	23.0973	3.16931	1.24E-09	3.75E-08	-	CHR_ALT_CTG1_1_28	28386763	28389406	-	2459	-	- && Q8HXH0.1 RecName: Full=LON peptidase N-terminal domain and RING finger protein 3 && -	-
ENSDARG00000068830	1.39E-17	47.1252	-8.56692	1.25E-09	3.75E-08	zgc:172139	4	74970357	74998614	-	1568	protein_coding	zgc:172139 [Source:ZFIN;Acc:ZDB-GENE-080204-49]	-
ENSDARG00000063215	1.39E-17	47.1252	-8.56692	1.25E-09	3.75E-08	lrrc3b	19	1606185	1619449	+	1098	protein_coding	leucine rich repeat containing 3B [Source:ZFIN;Acc:ZDB-GENE-070410-55]	-
ENSDARG00000094181	1.39E-17	47.1252	-8.56692	1.25E-09	3.75E-08	shroom1	21	43253538	43310488	+	9145	protein_coding	shroom family member 1 [Source:ZFIN;Acc:ZDB-GENE-091204-385]	-
novel.466	195.863	21.249	3.19638	1.26E-09	3.77E-08	-	14	3326192	3332654	-	1714	-	- && - && -	-
ENSDARG00000008807	157.99	1062.76	-2.74902	1.28E-09	3.83E-08	bokb	2	22640215	22650435	+	1509	protein_coding	BOK, BCL2 family apoptosis regulator b [Source:ZFIN;Acc:ZDB-GENE-040426-1346]	-
ENSDARG00000058578	56.2749	422.329	-2.90524	1.29E-09	3.85E-08	ccdc106b	19	10325360	10330831	-	1806	protein_coding	coiled-coil domain containing 106b [Source:ZFIN;Acc:ZDB-GENE-050306-6]	-
ENSDARG00000070048	104.968	729.147	-2.7949	1.31E-09	3.91E-08	zgc:173548	11	6986589	6989598	-	1295	protein_coding	zgc:173548 [Source:ZFIN;Acc:ZDB-GENE-070928-39]	-
ENSDARG00000040510	406.868	2608.86	-2.68044	1.33E-09	3.96E-08	ca15b	12	4294923	4301376	-	1998	protein_coding	carbonic anhydrase XVb [Source:ZFIN;Acc:ZDB-GENE-040426-2222]	-
ENSDARG00000094896	155.826	1041.51	-2.73976	1.33E-09	3.96E-08	rbm33b	2	29995590	30047637	+	2444	protein_coding	RNA binding motif protein 33b [Source:ZFIN;Acc:ZDB-GENE-060526-276]	-
ENSDARG00000095717	220.751	25.8697	3.08656	1.33E-09	3.96E-08	si:dkey-172k15.6	4	77038392	77202737	+	5775	protein_coding	si:dkey-172k15.6 [Source:ZFIN;Acc:ZDB-GENE-121214-9]	-
ENSDARG00000088639	346.272	2232.74	-2.68843	1.35E-09	4.03E-08	cdca9	12	22672323	22745783	+	1224	protein_coding	cell division cycle associated 9 [Source:ZFIN;Acc:ZDB-GENE-090706-4]	-
ENSDARG00000092885	2178.23	13634.9	-2.64601	1.36E-09	4.04E-08	zgc:171977	24	9976212	9985019	-	3269	protein_coding	zgc:171977 [Source:ZFIN;Acc:ZDB-GENE-070822-24]	-
ENSDARG00000097193	385.226	51.7459	2.89298	1.36E-09	4.04E-08	si:dkey-28n18.9	6	40422224	40429414	-	1510	protein_coding	si:dkey-28n18.9 [Source:ZFIN;Acc:ZDB-GENE-131127-205]	PX
novel.3315	38.9616	306.811	-2.97349	1.40E-09	4.15E-08	-	CHR_ALT_CTG16_1_7	12065012	12097637	-	2767	-	- && Q1RMV0.1 RecName: Full=Peroxisomal targeting signal 1 receptor; Short=PTS1 receptor; Short=PTS1R; AltName: Full=PTS1-BP; AltName: Full=Peroxin-5; AltName: Full=Peroxisomal C-terminal targeting signal import receptor; AltName: Full=Peroxisome receptor 1 && -	-
novel.1149	753.133	110.891	2.76228	1.41E-09	4.17E-08	-	20	54611148	54639717	-	4650	-	- && A2AWL7.1 RecName: Full=MAX gene-associated protein && PF16059:Domain of unknown function (DUF4801)|PF00907:T-box	T-box
ENSDARG00000026225	14.0738	154.326	-3.4441	1.41E-09	4.17E-08	nsd2	13	12993851	13030851	-	5357	protein_coding	nuclear receptor binding SET domain protein 2 [Source:ZFIN;Acc:ZDB-GENE-030131-2581]	SET
novel.3357	1.08909	56.3667	-5.54906	1.42E-09	4.20E-08	-	CHR_ALT_CTG17_1_11	20673961	20695982	-	2584	-	- && D3YZP9.1 RecName: Full=Coiled-coil domain-containing protein 6 && -	-
novel.3570	57.3569	0.917475	5.77617	1.42E-09	4.20E-08	-	CHR_ALT_CTG18_1_21	19842504	19879889	+	1482	-	- && Q1LXZ7.1 RecName: Full=IQ motif-containing protein H && -	-
novel.1945	969.548	145.085	2.73929	1.44E-09	4.24E-08	-	5	47642843	47682021	-	4296	-	- && - && -	-
ENSDARG00000112049	73.5881	3.69001	4.26968	1.44E-09	4.24E-08	cldn15a	7	20826240	20836625	-	5587	protein_coding	claudin 15a [Source:ZFIN;Acc:ZDB-GENE-040426-1305]	-
ENSDARG00000094850	73.5881	524.91	-2.83258	1.47E-09	4.33E-08	si:dkey-88l16.5	10	15024772	15031420	+	1294	protein_coding	si:dkey-88l16.5 [Source:ZFIN;Acc:ZDB-GENE-091204-332]	-
ENSDARG00000089331	66.0136	2.76583	4.51267	1.52E-09	4.48E-08	urahb	25	37187952	37191929	-	1360	protein_coding	urate (5-hydroxyiso-) hydrolase b [Source:ZFIN;Acc:ZDB-GENE-161215-1]	-
ENSDARG00000115540	66.0136	2.76583	4.51267	1.52E-09	4.48E-08	cacng4a	6	21513363	21521755	-	4014	protein_coding	calcium channel, voltage-dependent, gamma subunit 4a [Source:ZFIN;Acc:ZDB-GENE-120215-100]	-
novel.4720	506.419	71.153	2.82902	1.54E-09	4.52E-08	-	CHR_ALT_CTG24_2_5	31406853	31414718	+	1551	-	- && Q9UBL6.1 RecName: Full=Copine-7; AltName: Full=Copine VII && -	-
novel.955	3.25315	79.4704	-4.56161	1.56E-09	4.59E-08	-	2	88813	96454	+	1183	-	- && Q9C0D0.3 RecName: Full=Phosphatase and actin regulator 1 && -	-
ENSDARG00000087363	6.49933	100.726	-3.92997	1.59E-09	4.65E-08	si:dkeyp-46h3.6	19	27561664	27564458	-	972	protein_coding	si:dkeyp-46h3.6 [Source:ZFIN;Acc:ZDB-GENE-060503-90]	-
ENSDARG00000069335	187.206	20.3248	3.19495	1.59E-09	4.65E-08	bcl6b	7	20017211	20028167	+	3492	protein_coding	B-cell CLL/lymphoma 6, member B [Source:ZFIN;Acc:ZDB-GENE-120907-1]	BTB
ENSDARG00000074851	425.263	58.215	2.86605	1.61E-09	4.70E-08	s1pr4	22	5320415	5323482	-	1772	protein_coding	sphingosine-1-phosphate receptor 4 [Source:ZFIN;Acc:ZDB-GENE-050506-8]	7tm_1
ENSDARG00000058571	36.7975	292.025	-2.98445	1.61E-09	4.71E-08	pdp2	18	7452809	7456378	-	1728	protein_coding	putative pyruvate dehydrogenase phosphatase isoenzyme 2 [Source:ZFIN;Acc:ZDB-GENE-000921-2]	PP2C
ENSDARG00000056080	4.3352	86.8636	-4.2881	1.61E-09	4.72E-08	si:dkey-191g9.5	13	21712284	21739142	-	1997	protein_coding	si:dkey-191g9.5 [Source:ZFIN;Acc:ZDB-GENE-090313-217]	-
ENSDARG00000103846	4228.76	26170	-2.62957	1.62E-09	4.72E-08	hspa5	5	2713779	2721686	-	2339	protein_coding	heat shock protein 5 [Source:ZFIN;Acc:ZDB-GENE-031001-11]	HSP70
ENSDARG00000045802	47.6182	1.39E-17	8.58149	1.68E-09	4.88E-08	hapln3	25	19201231	19205875	+	1993	protein_coding	hyaluronan and proteoglycan link protein 3 [Source:ZFIN;Acc:ZDB-GENE-040426-2089]	Xlink
novel.5456	1.39E-17	46.201	-8.53842	1.68E-09	4.88E-08	-	CHR_ALT_CTG5_1_42	41924264	41985981	-	2241	-	- && Q60974.1 RecName: Full=Nuclear receptor corepressor 1; Short=N-CoR; Short=N-CoR1; AltName: Full=Retinoid X receptor-interacting protein 13; Short=RIP13 && -	-
novel.1297	47.6182	1.39E-17	8.58149	1.68E-09	4.88E-08	-	22	31274	35390	-	1277	-	- && - && -	-
novel.822	1.39E-17	46.201	-8.53842	1.68E-09	4.88E-08	-	18	41188828	41193727	+	514	-	- && - && -	-
novel.1685	1.39E-17	46.201	-8.53842	1.68E-09	4.88E-08	-	4	4482364	4484588	+	2170	-	- && - && -	-
ENSDARG00000075857	18.4022	178.354	-3.26865	1.68E-09	4.88E-08	pgs1	12	34206753	34258384	-	1966	protein_coding	phosphatidylglycerophosphate synthase 1 [Source:ZFIN;Acc:ZDB-GENE-170216-1]	-
ENSDARG00000060068	36.7975	291.1	-2.97988	1.71E-09	4.96E-08	fam98b	17	52632094	52636937	-	1328	protein_coding	family with sequence similarity 98, member B [Source:ZFIN;Acc:ZDB-GENE-061201-63]	-
ENSDARG00000040257	25.9767	222.713	-3.09422	1.73E-09	5.00E-08	slc38a11	9	50000504	50032969	+	1959	protein_coding	solute carrier family 38, member 11 [Source:ZFIN;Acc:ZDB-GENE-050417-122]	Aa_trans
ENSDARG00000098605	107.133	730.071	-2.76731	1.73E-09	5.01E-08	slx1b	7	59505081	59515658	-	1274	protein_coding	SLX1 homolog B, structure-specific endonuclease subunit [Source:ZFIN;Acc:ZDB-GENE-130530-826]	GIY-YIG
ENSDARG00000043281	19.4842	184.823	-3.2381	1.74E-09	5.03E-08	stap2b	8	18650414	18667693	-	1861	protein_coding	signal transducing adaptor family member 2b [Source:ZFIN;Acc:ZDB-GENE-040426-2540]	-
novel.3289	38.9616	303.114	-2.95601	1.76E-09	5.07E-08	-	CHR_ALT_CTG16_1_22	41792529	41802676	-	1531	-	- && P43686.2 RecName: Full=26S protease regulatory subunit 6B; AltName: Full=26S proteasome AAA-ATPase subunit RPT3; AltName: Full=MB67-interacting protein; AltName: Full=MIP224; AltName: Full=Proteasome 26S subunit ATPase 4; AltName: Full=Tat-binding protein 7; Short=TBP-7 >Q4R7L3.1 RecName: Full=26S protease regulatory subunit 6B; AltName: Full=26S proteasome AAA-ATPase subunit RPT3; AltName: …	AAA
ENSDARG00000075467	127.692	11.0833	3.51057	1.77E-09	5.09E-08	shisa3	14	45200278	45206999	-	4159	protein_coding	shisa family member 3 [Source:ZFIN;Acc:ZDB-GENE-070112-2022]	-
ENSDARG00000090854	175.303	1146.86	-2.70896	1.79E-09	5.15E-08	lsm11	14	35392736	35405723	-	1435	protein_coding	LSM11, U7 small nuclear RNA associated [Source:ZFIN;Acc:ZDB-GENE-050309-124]	-
ENSDARG00000071877	285.675	36.9595	2.94585	1.79E-09	5.16E-08	dhrs7cb	12	455552	464007	-	1655	protein_coding	dehydrogenase/reductase (SDR family) member 7Cb [Source:ZFIN;Acc:ZDB-GENE-050522-226]	adh_short
novel.5045	7.5814	106.271	-3.78868	1.79E-09	5.16E-08	-	CHR_ALT_CTG3_1_29	62360828	62368058	+	912	-	- && Q8N0W5.1 RecName: Full=IQ domain-containing protein K && -	-
ENSDARG00000104474	570.262	82.2428	2.79166	1.82E-09	5.23E-08	il6r	16	22177254	22194400	-	4005	protein_coding	interleukin 6 receptor [Source:ZFIN;Acc:ZDB-GENE-080107-7]	-
novel.2673	28.1408	240.272	-3.08869	1.83E-09	5.26E-08	-	CHR_ALT_CTG12_1_3	9493657	9508494	-	1755	-	- && - && -	-
ENSDARG00000020872	1.08909	55.4425	-5.52527	1.84E-09	5.27E-08	nfat5a	25	37094476	37121335	-	5382	protein_coding	nuclear factor of activated T cells 5a [Source:ZFIN;Acc:ZDB-GENE-030131-6322]	RHD
novel.5521	1.08909	55.4425	-5.52527	1.84E-09	5.27E-08	-	CHR_ALT_CTG5_1_58	59090529	59104258	-	1622	-	- && Q99567.2 RecName: Full=Nuclear pore complex protein Nup88; AltName: Full=88 kDa nucleoporin; AltName: Full=Nucleoporin Nup88 && PF10168:Nuclear pore component	-
ENSDARG00000015057	1.08909	55.4425	-5.52527	1.84E-09	5.27E-08	ube2d4	8	52284075	52297799	+	1740	protein_coding	ubiquitin-conjugating enzyme E2D 4 (putative) [Source:ZFIN;Acc:ZDB-GENE-070424-86]	UQ_con
ENSDARG00000105327	1.08909	55.4425	-5.52527	1.84E-09	5.27E-08	CU062454.1	14	27322650	27339031	-	745	lincRNA	-	-
ENSDARG00000041011	313.809	1991.53	-2.66547	1.86E-09	5.30E-08	gemin7	18	48758916	48760465	+	590	protein_coding	gem (nuclear organelle) associated protein 7 [Source:ZFIN;Acc:ZDB-GENE-120409-2]	-
ENSDARG00000007534	247.803	30.4905	3.01726	1.87E-09	5.32E-08	itln1	1	15204633	15224338	+	2191	protein_coding	intelectin 1 [Source:ZFIN;Acc:ZDB-GENE-060929-564]	Fibrinogen_C
ENSDARG00000101813	1427.27	8796.96	-2.62365	1.87E-09	5.32E-08	nap1l1	4	2354892	2380173	-	1398	protein_coding	nucleosome assembly protein 1-like 1 [Source:ZFIN;Acc:ZDB-GENE-030516-2]	-
ENSDARG00000069988	64.9315	2.76583	4.48887	1.93E-09	5.47E-08	arid6	21	11244068	11251815	+	2211	protein_coding	AT-rich interaction domain 6 [Source:ZFIN;Acc:ZDB-GENE-070112-1882]	ARID
ENSDARG00000104947	64.9315	1.84164	5.04314	1.93E-09	5.47E-08	si:ch211-194m7.8	25	13313941	13320986	-	2173	protein_coding	si:ch211-194m7.8 [Source:ZFIN;Acc:ZDB-GENE-120709-95]	-
ENSDARG00000005821	481.531	68.3806	2.81356	1.94E-09	5.51E-08	ncf2	7	41329748	41338923	-	3407	protein_coding	neutrophil cytosolic factor 2 [Source:ZFIN;Acc:ZDB-GENE-070209-29]	SH3_1
ENSDARG00000090942	12.9918	138.616	-3.40377	2.00E-09	5.67E-08	CABZ01054394.1	4	72628893	72643171	-	2420	protein_coding	-	zf-C2H2
ENSDARG00000090822	29.2229	244.893	-3.06195	2.00E-09	5.68E-08	zgc:171517	1	24376394	24380533	+	849	protein_coding	zgc:171517 [Source:ZFIN;Acc:ZDB-GENE-080219-12]	-
novel.680	351.682	47.1252	2.89618	2.01E-09	5.70E-08	-	16	48601012	48604316	-	3305	-	- && - && -	-
ENSDARG00000021366	438.248	61.9116	2.82081	2.02E-09	5.71E-08	fbp1a	5	44833313	44843738	-	1592	protein_coding	fructose-1,6-bisphosphatase 1a [Source:ZFIN;Acc:ZDB-GENE-030131-7171]	-
novel.5765	290.004	37.8837	2.93203	2.05E-09	5.79E-08	-	CHR_ALT_CTG6_1_35	36458702	36462389	+	2115	-	- && - && PF13855:Leucine rich repeat	-
ENSDARG00000069733	1132.94	175.582	2.68893	2.09E-09	5.90E-08	mavs	13	15182149	15213869	+	4766	protein_coding	mitochondrial antiviral signaling protein [Source:ZFIN;Acc:ZDB-GENE-070112-1402]	-
ENSDARG00000027582	146.087	14.7799	3.29355	2.10E-09	5.92E-08	angptl7	8	46217861	46221296	+	1626	protein_coding	angiopoietin-like 7 [Source:ZFIN;Acc:ZDB-GENE-041010-175]	Fibrinogen_C
ENSDARG00000099607	159.072	1039.66	-2.70747	2.11E-09	5.95E-08	si:ch73-160p18.4	23	44575669	44577885	-	2055	protein_coding	si:ch73-160p18.4 [Source:ZFIN;Acc:ZDB-GENE-141216-79]	-
novel.2966	11.9097	131.223	-3.44905	2.14E-09	6.03E-08	-	CHR_ALT_CTG14_1_23	29900314	29932306	+	2574	-	- && Q8CFV2.1 RecName: Full=Protein FAM149A && -	-
novel.6687	120.117	10.1591	3.54651	2.15E-09	6.04E-08	-	KN150475.1	2031	4947	-	535	-	- && Q5R6H6.1 RecName: Full=Dual specificity protein phosphatase 26 && PF00782:Dual specificity phosphatase, catalytic domain	DSPc
ENSDARG00000086826	220.751	26.7939	3.03617	2.18E-09	6.13E-08	sult6b1	11	43375326	43388063	+	1538	protein_coding	sulfotransferase family, cytosolic, 6b, member 1 [Source:ZFIN;Acc:ZDB-GENE-050417-228]	Sulfotransfer_1
ENSDARG00000100697	223.997	1432.42	-2.67628	2.19E-09	6.15E-08	FQ323156.1	16	51192655	51214029	+	1523	processed_transcript	-	-
novel.565	356.01	48.0493	2.88588	2.24E-09	6.28E-08	-	15	47968440	47972632	-	4193	-	- && - && -	-
novel.3295	1.39E-17	45.2769	-8.50935	2.27E-09	6.35E-08	-	CHR_ALT_CTG16_1_23	53530739	53536194	+	891	-	- && F1QG30.1 RecName: Full=Sphingomyelin phosphodiesterase 5; AltName: Full=Mitochondrial neutral sphingomyelinase; Short=mtnSMase; Flags: Precursor && -	-
ENSDARG00000076376	1.39E-17	45.2769	-8.50935	2.27E-09	6.35E-08	tmem175	5	39994283	40003706	+	1655	protein_coding	transmembrane protein 175 [Source:ZFIN;Acc:ZDB-GENE-070705-79]	-
ENSDARG00000075754	1.39E-17	45.2769	-8.50935	2.27E-09	6.35E-08	mri1	1	55191150	55210619	-	1642	protein_coding	methylthioribose-1-phosphate isomerase 1 [Source:ZFIN;Acc:ZDB-GENE-080204-109]	-
novel.1406	1.39E-17	45.2769	-8.50935	2.27E-09	6.35E-08	-	23	40395342	40407769	-	651	-	- && - && -	-
ENSDARG00000011769	42.2079	323.446	-2.9345	2.29E-09	6.37E-08	cpm	4	23740655	23759213	-	2093	protein_coding	carboxypeptidase M [Source:ZFIN;Acc:ZDB-GENE-041210-191]	-
ENSDARG00000097391	3.25315	77.6221	-4.52772	2.33E-09	6.48E-08	si:dkey-33c14.7	2	371759	372409	+	408	protein_coding	si:dkey-33c14.7 [Source:ZFIN;Acc:ZDB-GENE-131127-528]	-
novel.5483	85.491	5.53835	3.91646	2.34E-09	6.50E-08	-	CHR_ALT_CTG5_1_49	51127805	51137721	-	2373	-	- && Q9P1Z9.2 RecName: Full=Coiled-coil domain-containing protein 180 && -	-
novel.4954	4.3352	84.0911	-4.24138	2.34E-09	6.50E-08	-	CHR_ALT_CTG3_1_10	16394624	16402338	-	814	-	- && Q8R5F8.1 RecName: Full=Epidermal growth factor receptor kinase substrate 8-like protein 1; Short=EPS8-like protein 1; AltName: Full=Epidermal growth factor receptor pathway substrate 8-related protein 1; Short=EPS8-related protein 1 && -	-
ENSDARG00000102389	145.005	14.7799	3.28283	2.36E-09	6.55E-08	ved	10	44997062	45002196	-	1023	protein_coding	ventrally expressed dharma/bozozok antagonist [Source:ZFIN;Acc:ZDB-GENE-030813-1]	Homeobox
ENSDARG00000098330	262.952	33.2629	2.97778	2.38E-09	6.61E-08	spef2	5	8355647	8406192	-	5684	protein_coding	sperm flagellar 2 [Source:ZFIN;Acc:ZDB-GENE-060526-47]	ADK
ENSDARG00000071409	63.8494	1.84164	5.01894	2.44E-09	6.77E-08	arl3	12	33966414	33972798	-	2396	protein_coding	ADP-ribosylation factor-like 3 [Source:ZFIN;Acc:ZDB-GENE-030131-7518]	Arf
ENSDARG00000103639	150.416	15.7041	3.24888	2.45E-09	6.79E-08	si:dkey-36i7.3	15	12251044	12270857	-	991	protein_coding	si:dkey-36i7.3 [Source:ZFIN;Acc:ZDB-GENE-131127-316]	-
novel.5032	9.74554	117.36	-3.57434	2.47E-09	6.83E-08	-	CHR_ALT_CTG3_1_24	50155302	50177820	+	1843	-	- && A4IGH2.1 RecName: Full=Radical S-adenosyl methionine domain-containing protein 1, mitochondrial; AltName: Full=Oxygen-independent coproporphyrinogen-III oxidase-like protein RSAD1; Flags: Precursor && PF04055:Radical SAM superfamily	Radical_SAM
ENSDARG00000060394	183.96	1181.06	-2.68185	2.47E-09	6.83E-08	mtfr2	23	31901350	31913289	-	1804	protein_coding	mitochondrial fission regulator 2 [Source:ZFIN;Acc:ZDB-GENE-061013-398]	-
ENSDARG00000070178	238.064	1507.28	-2.66194	2.47E-09	6.83E-08	zp3d.2	16	42048362	42056137	-	1576	protein_coding	zona pellucida glycoprotein 3d tandem duplicate 2 [Source:ZFIN;Acc:ZDB-GENE-030131-5363]	Zona_pellucida
ENSDARG00000001313	82.2447	562.8	-2.7729	2.58E-09	7.13E-08	g2e3	17	28798725	28811747	-	3360	protein_coding	G2/M-phase specific E3 ubiquitin protein ligase [Source:ZFIN;Acc:ZDB-GENE-030616-400]	HECT
ENSDARG00000074153	6.49933	97.0292	-3.8761	2.59E-09	7.13E-08	slitrk5b	9	53535419	53537989	-	2571	protein_coding	SLIT and NTRK-like family, member 5b [Source:ZFIN;Acc:ZDB-GENE-110408-55]	-
ENSDARG00000040277	192.617	1226.34	-2.66983	2.59E-09	7.14E-08	fbxo32	16	25259313	25272633	+	1812	protein_coding	F-box protein 32 [Source:ZFIN;Acc:ZDB-GENE-040426-1040]	-
ENSDARG00000103207	612.463	91.4843	2.74124	2.61E-09	7.17E-08	rab11fip4b	6	18418651	18440636	+	3319	protein_coding	RAB11 family interacting protein 4 (class II) b [Source:ZFIN;Acc:ZDB-GENE-080722-8]	-
ENSDARG00000058598	230.489	28.6422	3.00264	2.61E-09	7.18E-08	sox18	23	8797143	8799880	+	1530	protein_coding	SRY (sex determining region Y)-box 18 [Source:ZFIN;Acc:ZDB-GENE-080725-1]	HMG_box
ENSDARG00000010332	1415.36	8564.08	-2.59703	2.62E-09	7.19E-08	zgc:56231	7	58751504	58759890	+	4678	protein_coding	zgc:56231 [Source:ZFIN;Acc:ZDB-GENE-040426-1914]	Kinesin
ENSDARG00000056984	124.446	11.0833	3.47346	2.62E-09	7.19E-08	rad9a	14	21923741	21932403	-	1884	protein_coding	RAD9 checkpoint clamp component A [Source:ZFIN;Acc:ZDB-GENE-040426-935]	-
ENSDARG00000075113	793.17	4841.61	-2.60961	2.63E-09	7.19E-08	nanog	24	12835935	12842103	+	2959	protein_coding	nanog homeobox [Source:ZFIN;Acc:ZDB-GENE-030131-5486]	Homeobox
ENSDARG00000096331	449.069	64.684	2.79292	2.70E-09	7.39E-08	si:ch73-248e21.7	3	32599819	32603191	-	2336	protein_coding	si:ch73-248e21.7 [Source:ZFIN;Acc:ZDB-GENE-120215-231]	-
novel.6315	71.424	495.337	-2.79194	2.73E-09	7.46E-08	-	CHR_ALT_CTG8_1_9	23776658	23780406	-	844	-	- && A5A6J4.1 RecName: Full=Protein FAM107A && -	-
ENSDARG00000060397	70.3419	3.69001	4.2047	2.74E-09	7.50E-08	hhip	1	35790082	35835863	+	4784	protein_coding	hedgehog interacting protein [Source:ZFIN;Acc:ZDB-GENE-030131-4827]	-
ENSDARG00000002597	403.622	2486.88	-2.62291	2.78E-09	7.59E-08	pabpc1l	8	45334255	45352219	+	2715	protein_coding	poly(A) binding protein, cytoplasmic 1-like [Source:ZFIN;Acc:ZDB-GENE-030131-5836]	RRM_1
ENSDARG00000059826	424.181	60.9874	2.7954	2.80E-09	7.62E-08	crtac1a	1	54934522	54947592	-	2178	protein_coding	cartilage acidic protein 1a [Source:ZFIN;Acc:ZDB-GENE-030131-9704]	-
novel.2727	4.3352	83.167	-4.22546	2.82E-09	7.66E-08	-	CHR_ALT_CTG12_2_1	19345703	19367053	+	5581	-	- && Q9Y519.2 RecName: Full=Transmembrane protein 184B; AltName: Full=Putative MAPK-activating protein FM08 && PF03131:bZIP Maf transcription factor	bZIP_Maf
novel.6365	4.3352	83.167	-4.22546	2.82E-09	7.66E-08	-	CHR_ALT_CTG9_1_17	29671848	29679590	+	1023	-	- && Q28GD9.1 RecName: Full=Ribonuclease H2 subunit B; Short=RNase H2 subunit B; AltName: Full=Ribonuclease HI subunit B && -	-
ENSDARG00000056726	155.826	16.6282	3.21799	2.82E-09	7.67E-08	mettl7a	6	39493864	39497974	+	1838	protein_coding	methyltransferase like 7A [Source:ZFIN;Acc:ZDB-GENE-061027-239]	Methyltransf_11
ENSDARG00000043685	70.3419	487.944	-2.79223	2.83E-09	7.67E-08	nabp1b	6	8698677	8704702	-	1181	protein_coding	nucleic acid binding protein 1b [Source:ZFIN;Acc:ZDB-GENE-050913-74]	-
ENSDARG00000054543	525.896	77.6221	2.75813	2.83E-09	7.69E-08	samsn1a	15	29564364	29586747	-	2760	protein_coding	SAM domain, SH3 domain and nuclear localisation signals 1a [Source:ZFIN;Acc:ZDB-GENE-030131-8639]	SAM_2
ENSDARG00000097789	83.3268	566.497	-2.76351	2.84E-09	7.70E-08	pon3.2	16	24656958	24661526	-	1250	protein_coding	paraoxonase 3, tandem duplicate 2 [Source:ZFIN;Acc:ZDB-GENE-071004-70]	-
ENSDARG00000006008	3.25315	76.6979	-4.51047	2.84E-09	7.70E-08	dct	9	53327332	53352682	+	2180	protein_coding	dopachrome tautomerase [Source:ZFIN;Acc:ZDB-GENE-000508-1]	-
ENSDARG00000103580	21.6484	191.292	-3.13661	2.87E-09	7.76E-08	CABZ01110379.1	KN150650.1	1563	3011	+	965	protein_coding	-	-
ENSDARG00000093216	2792.85	16756.7	-2.58488	2.90E-09	7.84E-08	si:ch211-146l10.7	24	9995077	9997948	-	2714	protein_coding	si:ch211-146l10.7 [Source:ZFIN;Acc:ZDB-GENE-091112-4]	-
ENSDARG00000063021	268.362	1670.85	-2.63781	2.97E-09	8.03E-08	rpain	5	3891485	3908849	+	1004	protein_coding	RPA interacting protein [Source:ZFIN;Acc:ZDB-GENE-060825-212]	-
novel.5258	43.2899	324.37	-2.9022	3.01E-09	8.11E-08	-	CHR_ALT_CTG4_2_3	23737433	23747989	-	1035	-	- && Q80V42.2 RecName: Full=Carboxypeptidase M; Short=CPM; Flags: Precursor && PF00246:Zinc carboxypeptidase	-
ENSDARG00000054835	43.2899	324.37	-2.9022	3.01E-09	8.11E-08	ugt5f1	18	1249617	1270220	-	1847	protein_coding	UDP glucuronosyltransferase 5 family, polypeptide F1 [Source:ZFIN;Acc:ZDB-GENE-100406-6]	UDPGT
ENSDARG00000071669	129.856	839.12	-2.69088	3.04E-09	8.17E-08	smyd5	14	22498757	22523799	+	1621	protein_coding	SMYD family member 5 [Source:ZFIN;Acc:ZDB-GENE-040912-39]	SET
ENSDARG00000026178	70.3419	486.096	-2.78676	3.04E-09	8.17E-08	ube3d	16	4770266	4796565	+	1896	protein_coding	ubiquitin protein ligase E3D [Source:ZFIN;Acc:ZDB-GENE-091218-3]	-
ENSDARG00000102555	445.823	64.684	2.78245	3.04E-09	8.17E-08	si:dkey-33i11.9	16	45172793	45178430	-	958	protein_coding	si:dkey-33i11.9 [Source:ZFIN;Acc:ZDB-GENE-060503-262]	-
ENSDARG00000055839	1.39E-17	44.3527	-8.47969	3.09E-09	8.28E-08	MARCH4 (1 of many)	1	29954690	30039332	-	1589	protein_coding	zgc:153256 [Source:ZFIN;Acc:ZDB-GENE-060825-323]	-
ENSDARG00000095745	1.39E-17	44.3527	-8.47969	3.09E-09	8.28E-08	si:ch73-138e16.3	22	1285182	1290139	+	967	protein_coding	si:ch73-138e16.3 [Source:ZFIN;Acc:ZDB-GENE-070705-202]	zf-C2H2
novel.1185	54.1107	0.917475	5.69229	3.13E-09	8.39E-08	-	21	18015171	18017961	+	1649	-	- && - && -	-
ENSDARG00000014488	54.1107	0.917475	5.69229	3.13E-09	8.39E-08	ca2	24	32650227	32665283	-	1456	protein_coding	carbonic anhydrase II [Source:ZFIN;Acc:ZDB-GENE-031219-5]	-
ENSDARG00000099674	191.535	22.1731	3.10311	3.14E-09	8.39E-08	dicp3.3	16	21881694	21888047	-	1886	protein_coding	diverse immunoglobulin domain-containing protein 3.3 [Source:ZFIN;Acc:ZDB-GENE-120306-20]	V-set
ENSDARG00000078600	154.744	16.6282	3.20795	3.15E-09	8.41E-08	ldlrad3	25	37325054	37331513	-	1860	protein_coding	low density lipoprotein receptor class A domain containing 3 [Source:ZFIN;Acc:ZDB-GENE-030131-1533]	Ldl_recept_a
ENSDARG00000077078	128.774	830.803	-2.68857	3.17E-09	8.47E-08	zgc:173726	22	2510828	2521856	+	2095	protein_coding	zgc:173726 [Source:ZFIN;Acc:ZDB-GENE-071004-108]	zf-C2H2
ENSDARG00000023950	53.0286	383.515	-2.85173	3.18E-09	8.48E-08	znhit3	5	3927989	3937715	+	663	protein_coding	zinc finger, HIT-type containing 3 [Source:ZFIN;Acc:ZDB-GENE-040426-1114]	-
ENSDARG00000086847	135.267	13.8558	3.27492	3.25E-09	8.66E-08	irgq1	16	25806400	25815388	+	5409	protein_coding	immunity-related GTPase family, q1 [Source:ZFIN;Acc:ZDB-GENE-051212-3]	IIGP
ENSDARG00000054540	123.364	800.306	-2.69649	3.26E-09	8.66E-08	imp4	5	26847190	26852040	+	1141	protein_coding	IMP4, U3 small nucleolar ribonucleoprotein, homolog (yeast) [Source:ZFIN;Acc:ZDB-GENE-040718-474]	-
ENSDARG00000008105	100.64	663.532	-2.71956	3.26E-09	8.66E-08	mettl2a	3	19665319	19682819	+	1475	protein_coding	methyltransferase like 2A [Source:ZFIN;Acc:ZDB-GENE-050417-462]	-
ENSDARG00000069082	59.5211	418.633	-2.81181	3.31E-09	8.79E-08	mrm3b	21	39673157	39685326	+	2054	protein_coding	mitochondrial rRNA methyltransferase 3b [Source:ZFIN;Acc:ZDB-GENE-030131-158]	SpoU_methylase
ENSDARG00000105530	103.886	8.31083	3.62292	3.33E-09	8.84E-08	si:dkey-19b23.14	7	20512419	20515427	+	873	protein_coding	si:dkey-19b23.14 [Source:ZFIN;Acc:ZDB-GENE-160728-109]	-
ENSDARG00000097055	532.389	79.4704	2.74193	3.35E-09	8.88E-08	si:ch211-284f22.3	5	59116068	59202264	+	4335	protein_coding	si:ch211-284f22.3 [Source:ZFIN;Acc:ZDB-GENE-060526-166]	-
ENSDARG00000059693	293.25	39.732	2.87959	3.35E-09	8.88E-08	adam19a	7	61480296	61533934	+	4481	protein_coding	ADAM metallopeptidase domain 19a [Source:ZFIN;Acc:ZDB-GENE-070813-1]	-
ENSDARG00000060439	86.573	578.511	-2.73872	3.42E-09	9.04E-08	clcn2c	15	46736794	46779934	-	2755	protein_coding	chloride channel 2c [Source:ZFIN;Acc:ZDB-GENE-050506-73]	Voltage_CLC
ENSDARG00000110032	2.17112	68.3806	-4.90371	3.42E-09	9.04E-08	SAMD5	17	7124059	7218481	-	1196	protein_coding	sterile alpha motif domain containing 5 [Source:HGNC Symbol;Acc:HGNC:21180]	SAM_1
ENSDARG00000089607	22.7305	194.989	-3.09421	3.46E-09	9.13E-08	CU929037.1	17	49566461	49581414	-	1257	protein_coding	-	zf-C2H2
ENSDARG00000091867	76.8343	4.61419	4.01937	3.48E-09	9.18E-08	CR936300.1	22	5140530	5145022	-	508	antisense	-	-
ENSDARG00000037491	287.839	1768.81	-2.61896	3.48E-09	9.18E-08	bmp15	7	51768343	51775688	-	2348	protein_coding	bone morphogenetic protein 15 [Source:ZFIN;Acc:ZDB-GENE-030131-6115]	-
novel.4549	383.062	54.5184	2.80975	3.48E-09	9.18E-08	-	CHR_ALT_CTG23_1_35	32247119	32270635	-	2741	-	- && Q6NS52.2 RecName: Full=Diacylglycerol kinase beta; Short=DAG kinase beta; AltName: Full=Diglyceride kinase beta; Short=DGK-beta && PF00130:Phorbol esters/diacylglycerol binding domain (C1 domain)|PF00781:Diacylglycerol kinase catalytic domain|PF00609:Diacylglycerol kinase accessory domain	C1_1
ENSDARG00000101259	67.0956	463.916	-2.78745	3.54E-09	9.31E-08	hgh1	19	2876106	2889941	+	4128	protein_coding	HGH1 homolog (S. cerevisiae) [Source:ZFIN;Acc:ZDB-GENE-040718-228]	-
ENSDARG00000093124	262.952	34.1871	2.9384	3.56E-09	9.37E-08	scpp8	10	15106808	15111334	+	1936	protein_coding	secretory calcium-binding phosphoprotein 8 [Source:ZFIN;Acc:ZDB-GENE-090424-2]	-
ENSDARG00000042123	8.66347	108.119	-3.6238	3.57E-09	9.37E-08	nudt3b	6	54154807	54165141	+	931	protein_coding	nudix (nucleoside diphosphate linked moiety X)-type motif 3b [Source:ZFIN;Acc:ZDB-GENE-041010-128]	NUDIX
novel.3980	60.6032	422.329	-2.79855	3.59E-09	9.42E-08	-	CHR_ALT_CTG1_2_7	23551267	23566489	+	5283	-	- && Q9YHB5.1 RecName: Full=Condensin complex subunit 3; AltName: Full=Chromosome assembly protein xCAP-G; AltName: Full=Chromosome-associated protein G; AltName: Full=Condensin subunit CAP-G; AltName: Full=Non-SMC condensin I complex subunit G [Xenopus laevis] && PF12719:Nuclear condensing complex subunits, C-term domain	-
novel.4127	6.49933	95.1809	-3.84839	3.60E-09	9.44E-08	-	CHR_ALT_CTG21_1_14	22848930	22856929	-	3247	-	- && O75417.2 RecName: Full=DNA polymerase theta; AltName: Full=DNA polymerase eta && PF00476:DNA polymerase family A	-
ENSDARG00000040081	366.831	2229.96	-2.60345	3.68E-09	9.65E-08	zp3d.1	16	42057918	42066617	-	2320	protein_coding	zona pellucida glycoprotein 3d tandem duplicate 1 [Source:ZFIN;Acc:ZDB-GENE-030131-5827]	Zona_pellucida
ENSDARG00000055250	1190.29	7066.03	-2.56947	3.78E-09	9.89E-08	si:ch211-132b12.8	18	40698550	40708537	-	1764	protein_coding	si:ch211-132b12.8 [Source:ZFIN;Acc:ZDB-GENE-030131-5453]	Cyclin_C
novel.3083	201.273	24.0214	3.05976	3.78E-09	9.90E-08	-	CHR_ALT_CTG14_2_4	23690146	23707920	+	2675	-	- && P34932.4 RecName: Full=Heat shock 70 kDa protein 4; AltName: Full=HSP70RY; AltName: Full=Heat shock 70-related protein APG-2 && PF00012:Hsp70 protein	HSP70
ENSDARG00000089862	24.8946	206.079	-3.0434	3.80E-09	9.92E-08	si:dkey-16j16.4	17	40912071	40956035	-	1756	protein_coding	si:dkey-16j16.4 [Source:ZFIN;Acc:ZDB-GENE-041111-271]	-
ENSDARG00000004864	36.7975	277.238	-2.90952	4.03E-09	1.05E-07	zgc:171734	5	58679071	58684455	+	1219	protein_coding	zgc:171734 [Source:ZFIN;Acc:ZDB-GENE-070928-26]	Fork_head
novel.5557	1.08909	52.6701	-5.45144	4.10E-09	1.07E-07	-	CHR_ALT_CTG5_2_13	56901101	56907707	-	1668	-	- && Q9QZ67.2 RecName: Full=Protein phosphatase 1D; AltName: Full=Protein phosphatase 2C isoform delta; Short=PP2C-delta; AltName: Full=Protein phosphatase magnesium-dependent 1 delta; AltName: Full=p53-induced protein phosphatase 1 && PF00481:Protein phosphatase 2C	PP2C
ENSDARG00000103225	1.08909	52.6701	-5.45144	4.10E-09	1.07E-07	UBLCP1	KN150490.1	882	15769	+	1648	protein_coding	ubiquitin like domain containing CTD phosphatase 1 [Source:HGNC Symbol;Acc:HGNC:28110]	NIF
ENSDARG00000078915	1.08909	52.6701	-5.45144	4.10E-09	1.07E-07	mmp17a	21	14892050	15046065	-	1837	protein_coding	matrix metallopeptidase 17a [Source:ZFIN;Acc:ZDB-GENE-070820-2]	Hemopexin
novel.216	1711.85	281.859	2.60194	4.18E-09	1.09E-07	-	11	61935	76729	-	1345	-	- && Q63258.2 RecName: Full=Integrin alpha-7; AltName: Full=H36-alpha7; Contains: RecName: Full=Integrin alpha-7 heavy chain; Contains: RecName: Full=Integrin alpha-7 light chain; Contains: RecName: Full=Integrin alpha-7 70 kDa form; Flags: Precursor && -	-
novel.5885	44.372	1.39E-17	8.47989	4.20E-09	1.09E-07	-	CHR_ALT_CTG6_2_15	46306744	46315347	+	1036	-	- && Q91VU0.1 RecName: Full=Protein FAM3C; AltName: Full=Interleukin-like EMT inducer; Flags: Precursor && -	-
novel.3164	44.372	1.39E-17	8.47989	4.20E-09	1.09E-07	-	CHR_ALT_CTG15_1_2	6947838	6971374	-	907	-	- && Q9CXW2.1 RecName: Full=28S ribosomal protein S22, mitochondrial; Short=MRP-S22; Short=S22mt && PF10245:Mitochondrial 28S ribosomal protein S22	-
novel.3114	44.372	1.39E-17	8.47989	4.20E-09	1.09E-07	-	CHR_ALT_CTG15_1_11	16074363	16086663	-	1308	-	- && Q4KMC8.1 RecName: Full=Fructose-bisphosphate aldolase C-A; AltName: Full=Aldolase C-like; AltName: Full=Brain-type aldolase-A && PF00274:Fructose-bisphosphate aldolase class-I	-
ENSDARG00000059917	88.7372	583.131	-2.71462	4.20E-09	1.09E-07	ccnj	13	50450190	50463938	-	5455	protein_coding	cyclin J [Source:ZFIN;Acc:ZDB-GENE-100721-4]	Cyclin_C
ENSDARG00000088641	854.848	135.843	2.65253	4.22E-09	1.09E-07	grn2	19	40196462	40199098	-	783	protein_coding	granulin 2 [Source:ZFIN;Acc:ZDB-GENE-050522-264]	-
novel.3130	6.49933	94.2568	-3.83433	4.25E-09	1.10E-07	-	CHR_ALT_CTG15_1_14	19312580	19319289	+	2420	-	- && Q7ZV03.1 RecName: Full=Vacuolar protein sorting-associated protein 26B; AltName: Full=Vesicle protein sorting 26B && PF03643:Vacuolar protein sorting-associated protein 26	-
ENSDARG00000100739	95.2297	7.38668	3.66481	4.25E-09	1.10E-07	CABZ01052573.1	1	59353230	59360114	-	3470	protein_coding	-	-
novel.4534	68.1777	3.69001	4.15969	4.26E-09	1.10E-07	-	CHR_ALT_CTG23_1_33	31353669	31368997	-	1065	-	- && - && PF01101:HMG14 and HMG17	-
ENSDARG00000038976	214.258	1321.53	-2.62413	4.29E-09	1.11E-07	pdcd7	7	13684012	13737618	+	4773	protein_coding	programmed cell death 7 [Source:ZFIN;Acc:ZDB-GENE-040728-3]	-
novel.5996	1793.01	10533.4	-2.55444	4.38E-09	1.13E-07	-	CHR_ALT_CTG7_1_15	20581146	20586362	-	2705	-	- && - && -	-
ENSDARG00000011581	377.652	54.5184	2.78923	4.39E-09	1.13E-07	si:dkey-23k10.5	15	36349009	36357889	-	5843	protein_coding	si:dkey-23k10.5 [Source:ZFIN;Acc:ZDB-GENE-030131-4787]	-
ENSDARG00000007099	453.397	2716.07	-2.58237	4.42E-09	1.14E-07	cx43.4	9	46405587	46415847	-	2391	protein_coding	connexin 43.4 [Source:ZFIN;Acc:ZDB-GENE-990415-38]	Connexin
novel.1735	169.893	19.4007	3.12173	4.46E-09	1.15E-07	-	4	65896586	65898589	+	1796	-	- && Q96PL5.1 RecName: Full=Erythroid membrane-associated protein; Short=hERMAP; AltName: Full=Radin blood group antigen; AltName: Full=Scianna blood group antigen; Flags: Precursor && PF00622:SPRY domain	SPRY
novel.568	18.4022	168.189	-3.18405	4.46E-09	1.15E-07	-	16	432972	456729	+	1959	-	- && - && -	-
novel.6260	101.722	8.31083	3.59258	4.56E-09	1.17E-07	-	CHR_ALT_CTG8_1_25	42984800	42993819	+	1076	-	- && - && -	-
ENSDARG00000005128	11.9097	125.678	-3.38683	4.62E-09	1.18E-07	rnaseh2b	9	29671553	29679172	+	1122	protein_coding	ribonuclease H2, subunit B [Source:ZFIN;Acc:ZDB-GENE-040426-1090]	-
ENSDARG00000068233	687.126	107.195	2.67882	4.63E-09	1.19E-07	zgc:64051	5	26869580	26879321	-	1878	protein_coding	zgc:64051 [Source:ZFIN;Acc:ZDB-GENE-040426-1349]	Tetraspannin
ENSDARG00000096850	306.235	42.5044	2.84507	4.70E-09	1.20E-07	BX957346.1	25	2546343	2638817	-	3453	lincRNA	-	-
ENSDARG00000069980	353.846	2122.76	-2.58436	4.79E-09	1.22E-07	lman1	21	10701834	10732281	+	3604	protein_coding	lectin, mannose-binding, 1 [Source:ZFIN;Acc:ZDB-GENE-060201-4]	-
ENSDARG00000090945	138.513	14.7799	3.2168	4.79E-09	1.22E-07	si:ch211-170d8.8	8	39742459	39760427	-	1861	protein_coding	si:ch211-170d8.8 [Source:ZFIN;Acc:ZDB-GENE-110411-272]	Lectin_C
ENSDARG00000055514	150.416	16.6282	3.16705	4.88E-09	1.25E-07	icn2	16	23487051	23491093	+	434	protein_coding	ictacalcin 2 [Source:ZFIN;Acc:ZDB-GENE-070822-9]	-
novel.5362	509.665	77.6221	2.71291	4.90E-09	1.25E-07	-	CHR_ALT_CTG5_1_24	31871480	31875216	+	1020	-	- && Q9D7P6.1 RecName: Full=Iron-sulfur cluster assembly enzyme ISCU, mitochondrial; AltName: Full=NifU-like N-terminal domain-containing protein; AltName: Full=NifU-like protein; Flags: Precursor && PF01592:NifU-like N terminal domain	-
ENSDARG00000098951	16.238	155.251	-3.24794	4.91E-09	1.25E-07	BX957297.1	7	38687268	38690427	+	1929	antisense	-	-
novel.3882	17.3201	161.72	-3.21437	4.92E-09	1.25E-07	-	CHR_ALT_CTG1_1_30	29756712	29764019	-	2143	-	- && Q7ZW24.2 RecName: Full=GDP-Man:Man(3)GlcNAc(2)-PP-Dol alpha-1,2-mannosyltransferase; AltName: Full=Asparagine-linked glycosylation protein 11 homolog; AltName: Full=Glycolipid 2-alpha-mannosyltransferase && PF15924:ALG11 mannosyltransferase N-terminus	-
ENSDARG00000096502	168.811	19.4007	3.11252	4.93E-09	1.25E-07	BX088688.1	20	22179916	22180508	+	593	lincRNA	-	-
ENSDARG00000001976	18.4022	167.264	-3.17611	4.93E-09	1.25E-07	fkbp16	18	25653599	25745636	+	1509	protein_coding	FK506 binding protein 16 [Source:ZFIN;Acc:ZDB-GENE-050208-116]	FKBP_C
ENSDARG00000099970	131129	22566.8	2.53871	4.94E-09	1.25E-07	CR383676.1	14	45631236	45638712	-	7477	lincRNA	-	-
ENSDARG00000068840	351.682	2106.13	-2.58186	4.97E-09	1.26E-07	si:ch73-95l15.3	15	34939906	34944831	+	1967	protein_coding	si:ch73-95l15.3 [Source:ZFIN;Acc:ZDB-GENE-131125-23]	-
ENSDARG00000105320	81.1627	5.53835	3.84161	4.97E-09	1.26E-07	AL590151.3	14	32887808	32907751	+	780	antisense	-	-
ENSDARG00000100948	4.3352	80.3945	-4.17662	4.97E-09	1.26E-07	si:ch73-47f2.1	5	11965113	11971946	-	851	protein_coding	si:ch73-47f2.1 [Source:ZFIN;Acc:ZDB-GENE-141212-278]	-
ENSDARG00000059173	4.3352	80.3945	-4.17662	4.97E-09	1.26E-07	gdf2	12	2648043	2651276	+	1170	protein_coding	growth differentiation factor 2 [Source:ZFIN;Acc:ZDB-GENE-100107-1]	TGFb_propeptide
ENSDARG00000087911	467.464	70.2289	2.73239	5.11E-09	1.29E-07	psme4a	13	35689749	35744963	+	7207	protein_coding	proteasome activator subunit 4a [Source:ZFIN;Acc:ZDB-GENE-091204-452]	-
novel.3427	634.104	3739.1	-2.55968	5.22E-09	1.32E-07	-	CHR_ALT_CTG17_1_19	25327695	25330805	-	1853	-	- && - && -	-
ENSDARG00000005320	48.7003	343.777	-2.81653	5.24E-09	1.32E-07	nipsnap1	5	12032802	12063381	-	1472	protein_coding	nipsnap homolog 1 (C. elegans) [Source:ZFIN;Acc:ZDB-GENE-991008-17]	-
ENSDARG00000055969	3.25315	73.9255	-4.45744	5.24E-09	1.32E-07	rfc3	10	34021368	34033680	-	4950	protein_coding	replication factor C (activator 1) 3 [Source:ZFIN;Acc:ZDB-GENE-020809-3]	-
ENSDARG00000093168	3.25315	73.9255	-4.45744	5.24E-09	1.32E-07	CR749763.2	4	16013301	16019130	-	371	processed_transcript	-	-
ENSDARG00000101787	145.005	906.583	-2.64337	5.28E-09	1.33E-07	zgc:162592	7	67699009	67706794	+	2432	protein_coding	zgc:162592 [Source:ZFIN;Acc:ZDB-GENE-030131-5400]	7tm_1
ENSDARG00000060210	23.8125	195.913	-3.03427	5.32E-09	1.34E-07	d2hgdh	2	41546271	41562868	-	1833	protein_coding	D-2-hydroxyglutarate dehydrogenase [Source:ZFIN;Acc:ZDB-GENE-070112-482]	FAD_binding_4
ENSDARG00000057331	2.17112	66.5323	-4.86425	5.33E-09	1.34E-07	kcnk7	7	17973097	17980221	+	1343	protein_coding	potassium channel, subfamily K, member 7 [Source:ZFIN;Acc:ZDB-GENE-110304-2]	Ion_trans_2
ENSDARG00000024030	100.64	8.31083	3.57717	5.35E-09	1.34E-07	angptl2a	5	4806851	4830356	+	3513	protein_coding	angiopoietin-like 2a [Source:ZFIN;Acc:ZDB-GENE-080721-15]	Fibrinogen_C
ENSDARG00000058647	292.168	40.6561	2.84119	5.36E-09	1.34E-07	hck	23	7505943	7545960	+	7266	protein_coding	HCK proto-oncogene, Src family tyrosine kinase [Source:ZFIN;Acc:ZDB-GENE-090313-72]	Pkinase_Tyr
novel.3866	53.0286	0.917475	5.66321	5.39E-09	1.35E-07	-	CHR_ALT_CTG1_1_25	25684357	25684876	+	520	-	- && - && -	-
ENSDARG00000038561	1.08909	51.7459	-5.42597	5.39E-09	1.35E-07	klf6b	2	48073972	48082182	+	1553	protein_coding	Kruppel-like factor 6b [Source:ZFIN;Acc:ZDB-GENE-070912-633]	-
novel.6571	137.431	14.7799	3.20549	5.40E-09	1.35E-07	-	KN149984.1	22007	23959	+	1953	-	- && - && -	-
ENSDARG00000063731	18.4022	166.34	-3.16812	5.45E-09	1.36E-07	rbm45	9	1463052	1484202	-	2255	protein_coding	RNA binding motif protein 45 [Source:ZFIN;Acc:ZDB-GENE-070122-4]	RRM_1
ENSDARG00000104344	349.518	50.8218	2.77862	5.46E-09	1.36E-07	zmp:0000000930	16	43347966	43350505	+	1568	protein_coding	zmp:0000000930 [Source:ZFIN;Acc:ZDB-GENE-130530-933]	-
novel.2713	87.6551	6.46252	3.73463	5.52E-09	1.38E-07	-	CHR_ALT_CTG12_1_9	20364879	20377069	-	978	-	- && P56405.1 RecName: Full=Aquaporin-8; Short=AQP-8 && PF00230:Major intrinsic protein	-
ENSDARG00000100199	87.6551	6.46252	3.73463	5.52E-09	1.38E-07	si:ch1073-185p12.2	2	58173047	58183499	-	5550	protein_coding	si:ch1073-185p12.2 [Source:ZFIN;Acc:ZDB-GENE-110411-196]	-
ENSDARG00000091768	208.848	1267	-2.60023	5.58E-09	1.39E-07	dclre1a	12	30501044	30516095	+	3316	protein_coding	DNA cross-link repair 1A (PSO2 homolog, S. cerevisiae) [Source:ZFIN;Acc:ZDB-GENE-050522-124]	-
ENSDARG00000012485	636.268	3735.4	-2.55334	5.63E-09	1.40E-07	aurka	6	60125033	60139655	+	1754	protein_coding	aurora kinase A [Source:ZFIN;Acc:ZDB-GENE-040801-161]	Pkinase
ENSDARG00000039240	1.39E-17	42.5044	-8.41847	5.75E-09	1.42E-07	cacng5b	3	56366395	56394018	+	1950	protein_coding	calcium channel, voltage-dependent, gamma subunit 5b [Source:ZFIN;Acc:ZDB-GENE-120104-3]	-
ENSDARG00000069542	1.39E-17	42.5044	-8.41847	5.75E-09	1.42E-07	si:dkey-8e10.2	8	10001805	10013552	+	2750	protein_coding	si:dkey-8e10.2 [Source:ZFIN;Acc:ZDB-GENE-081104-441]	SRCR
ENSDARG00000068006	1.39E-17	42.5044	-8.41847	5.75E-09	1.42E-07	gck	8	40476811	40490593	+	2973	protein_coding	glucokinase (hexokinase 4) [Source:ZFIN;Acc:ZDB-GENE-060825-204]	-
ENSDARG00000096073	1.39E-17	42.5044	-8.41847	5.75E-09	1.42E-07	col19a1	13	38814521	38856156	+	1193	protein_coding	collagen, type XIX, alpha 1 [Source:ZFIN;Acc:ZDB-GENE-090312-196]	-
ENSDARG00000077872	1.39E-17	42.5044	-8.41847	5.75E-09	1.42E-07	CR626907.1	15	21167142	21177049	+	4158	unprocessed_pseudogene	-	A2M_comp
novel.1367	1.39E-17	42.5044	-8.41847	5.75E-09	1.42E-07	-	23	38266632	38283075	+	811	-	- && - && -	-
novel.3429	1.39E-17	42.5044	-8.41847	5.75E-09	1.42E-07	-	CHR_ALT_CTG17_1_2	6545818	6554287	+	1218	-	- && O70247.1 RecName: Full=Sodium-dependent multivitamin transporter; Short=Na(+)-dependent multivitamin transporter; AltName: Full=Solute carrier family 5 member 6 && PF00474:Sodium:solute symporter family	-
ENSDARG00000074258	43.2899	1.39E-17	8.44436	5.75E-09	1.42E-07	gramd1bb	18	46840797	46957840	-	2855	protein_coding	GRAM domain containing 1Bb [Source:ZFIN;Acc:ZDB-GENE-140106-106]	GRAM
ENSDARG00000039424	292.168	1746.63	-2.57924	5.92E-09	1.46E-07	snrpb2	1	51702087	51710340	-	1227	protein_coding	small nuclear ribonucleoprotein polypeptide B2 [Source:ZFIN;Acc:ZDB-GENE-060616-2]	RRM_1
ENSDARG00000111882	124.446	12.0075	3.35921	6.00E-09	1.48E-07	si:ch211-194m7.4	25	13198224	13202208	-	1894	protein_coding	si:ch211-194m7.4 [Source:ZFIN;Acc:ZDB-GENE-131125-83]	-
ENSDARG00000067797	1165.4	192.217	2.59919	6.00E-09	1.48E-07	spi1a	25	35553542	35572245	+	2287	protein_coding	Spi-1 proto-oncogene a [Source:ZFIN;Acc:ZDB-GENE-060825-351]	Ets
ENSDARG00000039131	347.354	50.8218	2.76966	6.03E-09	1.48E-07	atp1a1a.3	1	1805294	1815660	+	3267	protein_coding	ATPase Na+/K+ transporting subunit alpha 1a, tandem duplicate 3 [Source:ZFIN;Acc:ZDB-GENE-001212-3]	E1-E2_ATPase
ENSDARG00000101562	44.372	316.977	-2.83343	6.04E-09	1.49E-07	znf1014	2	184818	193707	-	4987	protein_coding	zinc finger protein 1014 [Source:ZFIN;Acc:ZDB-GENE-080220-9]	zf-C2H2
ENSDARG00000102506	1108.05	182.051	2.60473	6.05E-09	1.49E-07	lrp2a	9	48415043	48672254	+	17318	protein_coding	low density lipoprotein receptor-related protein 2a [Source:ZFIN;Acc:ZDB-GENE-050119-2]	Ldl_recept_a
ENSDARG00000006588	1354.77	225.486	2.58622	6.06E-09	1.49E-07	zgc:111983	1	45173421	45177401	-	2242	protein_coding	zgc:111983 [Source:ZFIN;Acc:ZDB-GENE-050417-335]	-
ENSDARG00000011245	148.251	16.6282	3.14616	6.10E-09	1.49E-07	esrp1	16	26645663	26676685	-	3669	protein_coding	epithelial splicing regulatory protein 1 [Source:ZFIN;Acc:ZDB-GENE-070112-1732]	-
novel.2470	142.841	15.7041	3.1744	6.10E-09	1.49E-07	-	CHR_ALT_CTG10_2_8	37976019	37989174	+	2080	-	- && Q0IIY2.1 RecName: Full=WSC domain-containing protein 1 && PF00685:Sulfotransferase domain	Sulfotransfer_1
ENSDARG00000092282	14.0738	141.388	-3.31789	6.10E-09	1.49E-07	BX000991.1	21	19077238	19135513	+	1022	lincRNA	-	-
ENSDARG00000009001	472.875	2776.14	-2.55326	6.12E-09	1.50E-07	pdia6	20	31217495	31231122	+	2058	protein_coding	protein disulfide isomerase family A, member 6 [Source:ZFIN;Acc:ZDB-GENE-030131-879]	-
ENSDARG00000041137	55.1928	379.819	-2.78018	6.24E-09	1.52E-07	dhrs13a.3	15	28006768	28085563	-	6322	protein_coding	dehydrogenase/reductase (SDR family) member 13a, duplicate 3 [Source:ZFIN;Acc:ZDB-GENE-041114-134]	-
ENSDARG00000095799	24.8946	200.534	-3.00407	6.25E-09	1.53E-07	si:ch1073-228j22.1	23	44461493	44462527	+	336	protein_coding	si:ch1073-228j22.1 [Source:ZFIN;Acc:ZDB-GENE-110411-219]	-
ENSDARG00000026925	484.777	74.8496	2.69308	6.41E-09	1.56E-07	nos2a	5	43782267	43796971	+	4149	protein_coding	nitric oxide synthase 2a, inducible [Source:ZFIN;Acc:ZDB-GENE-040305-1]	NAD_binding_1
ENSDARG00000069262	73.5881	4.61419	3.95719	6.45E-09	1.57E-07	erich3	8	17933475	17947205	+	2239	protein_coding	glutamate-rich 3 [Source:ZFIN;Acc:ZDB-GENE-070209-295]	-
ENSDARG00000113663	3.25315	72.0772	-4.42098	6.45E-09	1.57E-07	BX649423.2	4	16060556	16064736	+	368	processed_transcript	-	-
ENSDARG00000093371	3.25315	72.0772	-4.42098	6.45E-09	1.57E-07	BX649476.1	4	16777715	16781842	+	365	protein_coding	-	-
ENSDARG00000093761	8.66347	104.422	-3.57367	6.51E-09	1.58E-07	si:ch211-250k18.7	22	9286489	9315124	+	4715	protein_coding	si:ch211-250k18.7 [Source:ZFIN;Acc:ZDB-GENE-070912-246]	NACHT
ENSDARG00000004015	106.05	9.23499	3.50276	6.51E-09	1.58E-07	adcyap1a	7	71547747	71556734	+	1902	protein_coding	adenylate cyclase activating polypeptide 1a [Source:ZFIN;Acc:ZDB-GENE-020809-4]	-
ENSDARG00000018342	106.05	9.23499	3.50276	6.51E-09	1.58E-07	ggt1b	10	41624711	41664427	-	2468	protein_coding	gamma-glutamyltransferase 1b [Source:ZFIN;Acc:ZDB-GENE-110408-13]	-
ENSDARG00000062919	20.5663	176.506	-3.09419	6.53E-09	1.58E-07	tceanc2	2	10878406	10880549	+	961	protein_coding	transcription elongation factor A (SII) N-terminal and central domain containing 2 [Source:ZFIN;Acc:ZDB-GENE-070705-486]	-
ENSDARG00000022841	177.468	21.249	3.05418	6.53E-09	1.58E-07	ptk2ba	17	6113680	6202816	-	3413	protein_coding	protein tyrosine kinase 2 beta, a [Source:ZFIN;Acc:ZDB-GENE-080207-1]	Pkinase_Tyr
ENSDARG00000105712	1841.7	10579.6	-2.5221	6.53E-09	1.58E-07	CU467646.7	4	77126495	77140170	-	4145	protein_coding	-	-
ENSDARG00000101557	1399.13	8041.01	-2.52275	6.65E-09	1.61E-07	scarb1	10	44699734	44748270	+	6651	protein_coding	scavenger receptor class B, member 1 [Source:ZFIN;Acc:ZDB-GENE-031126-1]	-
ENSDARG00000056151	206.684	26.7939	2.94123	6.71E-09	1.62E-07	tyrp1b	1	19332837	19346048	+	1969	protein_coding	tyrosinase-related protein 1b [Source:ZFIN;Acc:ZDB-GENE-040718-249]	-
novel.1829	117.953	11.0833	3.39623	6.77E-09	1.64E-07	-	4	68330036	68331847	-	1373	-	- && - && -	-
ENSDARG00000016934	11.9097	121.981	-3.3438	6.84E-09	1.65E-07	ttyh2	12	38563073	38687993	+	3415	protein_coding	tweety family member 2 [Source:ZFIN;Acc:ZDB-GENE-040718-193]	-
novel.4935	129.856	13.8558	3.21608	6.87E-09	1.65E-07	-	CHR_ALT_CTG2_2_1	44516357	44520980	+	1588	-	- && Q9PWR1.1 RecName: Full=Voltage-gated potassium channel subunit beta-1; AltName: Full=K(+) channel subunit beta-1; AltName: Full=Kv-beta-1 && -	-
novel.2151	12.9918	128.45	-3.29399	6.87E-09	1.65E-07	-	8	6615427	6629859	+	1501	-	- && - && PF05296:Taste receptor protein (TAS2R)	-
ENSDARG00000103336	129.856	12.9316	3.3147	6.87E-09	1.65E-07	si:dkey-77g12.4	14	15257658	15258539	+	545	protein_coding	si:dkey-77g12.4 [Source:ZFIN;Acc:ZDB-GENE-141216-153]	-
ENSDARG00000018491	1600.4	9173.09	-2.51889	6.88E-09	1.65E-07	pdia4	24	17334678	17341458	+	2429	protein_coding	protein disulfide isomerase family A, member 4 [Source:ZFIN;Acc:ZDB-GENE-030131-5493]	-
ENSDARG00000105042	281.347	39.732	2.81983	6.89E-09	1.66E-07	cldn10l2	9	159720	161836	+	474	protein_coding	claudin 10-like 2 [Source:ZFIN;Acc:ZDB-GENE-030131-9598]	-
ENSDARG00000004169	638.432	3703.98	-2.53626	6.90E-09	1.66E-07	stmn1a	19	17205143	17210928	-	4134	protein_coding	stathmin 1a [Source:ZFIN;Acc:ZDB-GENE-031006-14]	-
ENSDARG00000043105	198.027	1193.99	-2.59133	6.99E-09	1.67E-07	qtrt1	3	47114328	47128096	-	1358	protein_coding	queuine tRNA-ribosyltransferase 1 [Source:ZFIN;Acc:ZDB-GENE-040426-1625]	TGT
novel.6168	22.7305	187.596	-3.03848	6.99E-09	1.67E-07	-	CHR_ALT_CTG8_1_1	16758241	16768968	+	1638	-	- && D4ADY9.1 RecName: Full=Elongation of very long chain fatty acids protein 7; AltName: Full=3-keto acyl-CoA synthase Elovl7; AltName: Full=ELOVL fatty acid elongase 7; Short=ELOVL FA elongase 7; AltName: Full=Very long chain 3-ketoacyl-CoA synthase 7; AltName: Full=Very long chain 3-oxoacyl-CoA synthase 7 && PF01151:GNS1/SUR4 family	ELO
novel.4903	236.982	1416.71	-2.57912	7.01E-09	1.68E-07	-	CHR_ALT_CTG2_1_3	38286359	38288810	-	1358	-	- && P23491.2 RecName: Full=Zona pellucida sperm-binding protein 3; AltName: Full=Sperm receptor; AltName: Full=Zona pellucida glycoprotein 3; Short=Zp-3; AltName: Full=Zona pellucida protein C; Contains: RecName: Full=Processed zona pellucida sperm-binding protein 3; Flags: Precursor && -	-
ENSDARG00000032808	364.667	2139.4	-2.55218	7.05E-09	1.69E-07	tdrd7a	1	12195700	12228116	+	3912	protein_coding	tudor domain containing 7 a [Source:ZFIN;Acc:ZDB-GENE-040426-2103]	-
ENSDARG00000097111	1.08909	50.8218	-5.40003	7.10E-09	1.69E-07	CR762407.2	23	37227206	37432838	+	1499	antisense	-	-
novel.3960	51.9466	0.917475	5.63354	7.10E-09	1.69E-07	-	CHR_ALT_CTG1_2_2	20694739	20727235	+	2256	-	- && Q5RD69.2 RecName: Full=Testican-3; AltName: Full=SPARC/osteonectin, CWCV, and Kazal-like domains proteoglycan 3; Flags: Precursor && PF10591:Secreted protein acidic and rich in cysteine Ca binding region|PF07648:Kazal-type serine protease inhibitor domain	-
ENSDARG00000056745	51.9466	0.917475	5.63354	7.10E-09	1.69E-07	necab2	18	21408794	21620816	+	4530	protein_coding	N-terminal EF-hand calcium binding protein 2 [Source:ZFIN;Acc:ZDB-GENE-050706-167]	ABM
ENSDARG00000004964	1.08909	50.8218	-5.40003	7.10E-09	1.69E-07	cyp4t8	16	4615661	4640578	-	2381	protein_coding	cytochrome P450, family 4, subfamily T, polypeptide 8 [Source:ZFIN;Acc:ZDB-GENE-031219-3]	p450
ENSDARG00000001968	1.08909	50.8218	-5.40003	7.10E-09	1.69E-07	dock5	8	6651253	6825588	-	5682	protein_coding	dedicator of cytokinesis 5 [Source:ZFIN;Acc:ZDB-GENE-080108-4]	Ded_cyto
ENSDARG00000068865	51.9466	0.917475	5.63354	7.10E-09	1.69E-07	si:dkey-61p9.7	4	77657660	77669219	+	2244	protein_coding	si:dkey-61p9.7 [Source:ZFIN;Acc:ZDB-GENE-041210-241]	-
ENSDARG00000034705	1551.71	262.452	2.56312	7.24E-09	1.72E-07	pvalb7	22	29165330	29242347	-	5333	protein_coding	parvalbumin 7 [Source:ZFIN;Acc:ZDB-GENE-040718-285]	-
ENSDARG00000109607	80.0806	5.53835	3.82228	7.31E-09	1.74E-07	CABZ01059559.1	KN150102.1	29	5451	+	2246	protein_coding	-	Pkinase
ENSDARG00000068263	228.325	30.4905	2.89922	7.39E-09	1.75E-07	csf1b	8	37168570	37202417	+	1452	protein_coding	colony stimulating factor 1b (macrophage) [Source:ZFIN;Acc:ZDB-GENE-061215-106]	-
ENSDARG00000002077	66.0136	438.964	-2.73113	7.42E-09	1.76E-07	mnat1	13	31648271	31681951	+	1243	protein_coding	MNAT CDK-activating kinase assembly factor 1 [Source:ZFIN;Acc:ZDB-GENE-041010-203]	-
ENSDARG00000031150	37.8795	273.542	-2.84848	7.44E-09	1.76E-07	gba3	7	70338270	70344448	+	1288	protein_coding	glucosidase, beta, acid 3 (gene/pseudogene) [Source:ZFIN;Acc:ZDB-GENE-050522-351]	Glyco_hydro_1
ENSDARG00000005640	72.506	473.158	-2.70421	7.49E-09	1.77E-07	adat3	9	41035925	41040492	-	1485	protein_coding	adenosine deaminase, tRNA-specific 3 [Source:ZFIN;Acc:ZDB-GENE-030616-531]	-
novel.3378	130.938	803.079	-2.61559	7.49E-09	1.77E-07	-	CHR_ALT_CTG17_1_14	22080129	22080606	+	383	-	- && Q8BT35.1 RecName: Full=Uncharacterized protein LINC00116 homolog && -	-
ENSDARG00000103716	181.796	22.1731	3.02787	7.77E-09	1.84E-07	si:busm1-194e12.11	8	36283548	36287046	-	928	protein_coding	si:busm1-194e12.11 [Source:ZFIN;Acc:ZDB-GENE-030616-318]	C1-set
ENSDARG00000093890	1.39E-17	41.5803	-8.38685	7.89E-09	1.86E-07	CR677513.1	23	28944314	28955870	+	899	lincRNA	-	-
novel.56	1.39E-17	41.5803	-8.38685	7.89E-09	1.86E-07	-	1	9252150	9258757	-	311	-	- && - && -	-
ENSDARG00000058990	1.39E-17	41.5803	-8.38685	7.89E-09	1.86E-07	slc35a2	8	8947623	8957679	+	1252	protein_coding	solute carrier family 35 (UDP-galactose transporter), member 2 [Source:ZFIN;Acc:ZDB-GENE-030616-62]	-
ENSDARG00000035632	42.2079	1.39E-17	8.40794	7.89E-09	1.86E-07	ccl19a.2	5	13373593	13376424	+	610	protein_coding	chemokine (C-C motif) ligand 19a, tandem duplicate 2 [Source:ZFIN;Acc:ZDB-GENE-081022-55]	-
novel.3400	113.625	704.195	-2.63047	7.94E-09	1.87E-07	-	CHR_ALT_CTG17_1_16	23452302	23464216	+	3128	-	- && Q80WE4.3 RecName: Full=Kinesin-like protein KIF20B; AltName: Full=Kinesin family member 20B; AltName: Full=Kinesin-related motor interacting with PIN1; AltName: Full=M-phase phosphoprotein 1; Short=MPP1 && PF00225:Kinesin motor domain	Kinesin
ENSDARG00000018553	72.506	4.61419	3.93585	7.95E-09	1.87E-07	ifih1	9	51147380	51217396	+	3744	protein_coding	interferon induced with helicase C domain 1 [Source:ZFIN;Acc:ZDB-GENE-081104-438]	Helicase_C
novel.2795	3.25315	71.153	-4.4024	7.95E-09	1.87E-07	-	CHR_ALT_CTG13_1_17	18619702	18621936	-	1420	-	- && Q2KJC6.1 RecName: Full=S-adenosylmethionine synthase isoform type-1; Short=AdoMet synthase 1; AltName: Full=Methionine adenosyltransferase 1; Short=MAT 1 && PF02773:S-adenosylmethionine synthetase, C-terminal domain	-
ENSDARG00000010384	291.086	41.5803	2.80352	8.00E-09	1.88E-07	lpar5a	2	48282590	48284160	+	1571	protein_coding	lysophosphatidic acid receptor 5a [Source:ZFIN;Acc:ZDB-GENE-030131-1193]	7tm_1
novel.1336	36.7975	266.148	-2.85065	8.06E-09	1.89E-07	-	22	34959072	34960169	-	884	-	- && - && -	-
ENSDARG00000056509	217.504	1291.03	-2.56877	8.15E-09	1.91E-07	pdik1l	19	15485287	15518874	+	4811	protein_coding	PDLIM1 interacting kinase 1 like [Source:ZFIN;Acc:ZDB-GENE-051113-236]	Pkinase
novel.5130	58.439	2.76583	4.33718	8.28E-09	1.93E-07	-	CHR_ALT_CTG3_2_3	32981590	32990369	-	1031	-	- && Q9UGM3.2 RecName: Full=Deleted in malignant brain tumors 1 protein; AltName: Full=Glycoprotein 340; Short=Gp-340; AltName: Full=Hensin; AltName: Full=Salivary agglutinin; Short=SAG; AltName: Full=Surfactant pulmonary-associated D-binding protein; Flags: Precursor && PF00530:Scavenger receptor cysteine-rich domain	SRCR
novel.5517	58.439	1.84164	4.89144	8.28E-09	1.93E-07	-	CHR_ALT_CTG5_1_56	57901951	57920429	-	605	-	- && A5PN52.1 RecName: Full=UPF0722 protein C11orf88 homolog && PF17664:Family of unknown function (DUF5526)	-
ENSDARG00000098740	58.439	2.76583	4.33718	8.28E-09	1.93E-07	CABZ01046427.2	22	8847831	8860869	-	1200	protein_coding	-	V-set
ENSDARG00000076025	370.077	55.4425	2.73582	8.33E-09	1.94E-07	dgkzb	25	7784582	7866470	+	6619	protein_coding	diacylglycerol kinase, zeta b [Source:ZFIN;Acc:ZDB-GENE-111104-4]	C1_1
ENSDARG00000005098	190.452	1137.62	-2.57779	8.33E-09	1.94E-07	zgc:86764	21	20309085	20322816	-	3305	protein_coding	zgc:86764 [Source:ZFIN;Acc:ZDB-GENE-040718-435]	-
ENSDARG00000099801	140.677	853.907	-2.60071	8.44E-09	1.97E-07	topaz1	19	48389299	48408106	+	7221	protein_coding	testis and ovary specific PAZ domain containing 1 [Source:ZFIN;Acc:ZDB-GENE-130117-1]	-
ENSDARG00000003899	15.1559	144.161	-3.23987	8.54E-09	1.99E-07	zdhhc23b	24	21122836	21131607	-	1697	protein_coding	zinc finger, DHHC-type containing 23b [Source:ZFIN;Acc:ZDB-GENE-040808-13]	-
ENSDARG00000077388	951.153	158.947	2.58012	8.59E-09	2.00E-07	obsl1b	9	41744865	41784805	-	11904	protein_coding	obscurin-like 1b [Source:ZFIN;Acc:ZDB-GENE-050809-29]	I-set
ENSDARG00000070404	529.143	3043.21	-2.52361	8.68E-09	2.02E-07	fam212ab	6	53041180	53048291	-	1103	protein_coding	family with sequence similarity 212, member Ab [Source:ZFIN;Acc:ZDB-GENE-030131-5539]	-
ENSDARG00000033852	187.206	1117.29	-2.57656	8.74E-09	2.03E-07	mad1l1	1	9739370	9858508	-	4116	protein_coding	mitotic arrest deficient 1 like 1 [Source:ZFIN;Acc:ZDB-GENE-040426-1081]	-
ENSDARG00000045408	4351.04	763.34	2.51075	8.87E-09	2.06E-07	tagln	15	543744	551181	-	822	protein_coding	transgelin [Source:ZFIN;Acc:ZDB-GENE-070912-1]	CH
ENSDARG00000006865	78.9985	5.53835	3.80268	8.88E-09	2.06E-07	glra4a	14	39002116	39074539	-	2971	protein_coding	glycine receptor, alpha 4a [Source:ZFIN;Acc:ZDB-GENE-010410-3]	Neur_chan_LBD
novel.4811	745.558	122.905	2.59946	9.00E-09	2.09E-07	-	CHR_ALT_CTG25_1_5	12858888	12878076	-	2378	-	- && Q5R1W1.2 RecName: Full=Septin-7; AltName: Full=CDC10 protein homolog && PF00735:Septin	GTP_CDC
novel.6386	1079.92	6112.31	-2.50067	9.01E-09	2.09E-07	-	CHR_ALT_CTG9_1_19	35631440	35633690	-	1324	-	- && Q9BH11.2 RecName: Full=Zona pellucida sperm-binding protein 4; AltName: Full=Zona pellucida glycoprotein 4; Short=Zp-4; AltName: Full=Zona pellucida protein B; Contains: RecName: Full=Processed zona pellucida sperm-binding protein 4; Flags: Precursor && -	-
ENSDARG00000012729	543.21	86.8636	2.64282	9.09E-09	2.10E-07	hcls1	4	22300330	22311610	-	2501	protein_coding	hematopoietic cell-specific Lyn substrate 1 [Source:ZFIN;Acc:ZDB-GENE-030131-7191]	SH3_1
novel.1734	186.124	23.0973	3.00322	9.14E-09	2.11E-07	-	4	64416735	64417906	+	1172	-	- && - && -	-
ENSDARG00000073743	22.7305	183.899	-3.00979	9.14E-09	2.11E-07	slc25a37	8	50190742	50217915	+	2613	protein_coding	solute carrier family 25 (mitochondrial iron transporter), member 37 [Source:ZFIN;Acc:ZDB-GENE-031118-202]	Mito_carr
ENSDARG00000020711	1485.7	8377.4	-2.49527	9.28E-09	2.14E-07	rrm2	20	29492469	29499426	-	2448	protein_coding	ribonucleotide reductase M2 polypeptide [Source:ZFIN;Acc:ZDB-GENE-990415-25]	-
ENSDARG00000076972	996.6	167.264	2.57392	9.34E-09	2.15E-07	plvapa	2	24365452	24369087	-	2395	protein_coding	plasmalemma vesicle associated protein a [Source:ZFIN;Acc:ZDB-GENE-070912-432]	-
novel.1450	50.8645	0.917475	5.60324	9.38E-09	2.16E-07	-	24	35170049	35178863	+	942	-	- && - && -	-
ENSDARG00000111902	50.8645	0.917475	5.60324	9.38E-09	2.16E-07	RF00002	7	5296	5449	+	154	rRNA	-	-
novel.3212	1.08909	49.8976	-5.37363	9.38E-09	2.16E-07	-	CHR_ALT_CTG16_1_1	4516188	4530646	-	1170	-	- && Q8R3G1.1 RecName: Full=Nuclear inhibitor of protein phosphatase 1; Short=NIPP-1; AltName: Full=Protein phosphatase 1 regulatory inhibitor subunit 8 && PF00498:FHA domain	FHA
novel.924	6568.22	1165.34	2.49461	9.49E-09	2.18E-07	-	19	7960480	7966104	-	5562	-	- && Q8R5F3.2 RecName: Full=O-acetyl-ADP-ribose deacetylase 1 && -	-
ENSDARG00000100741	847.273	4804.64	-2.50337	9.65E-09	2.22E-07	cdc20	2	19217586	19234469	-	2601	protein_coding	cell division cycle 20 homolog [Source:ZFIN;Acc:ZDB-GENE-040426-2044]	WD40
novel.6122	100.64	623.794	-2.63048	9.73E-09	2.23E-07	-	CHR_ALT_CTG7_1_39	46107932	46118064	+	2486	-	- && P47794.1 RecName: Full=G1/S-specific cyclin-E1 && -	-
ENSDARG00000008880	608.134	98.8775	2.61905	9.78E-09	2.24E-07	usp28	21	23050310	23110930	-	4895	protein_coding	ubiquitin specific peptidase 28 [Source:ZFIN;Acc:ZDB-GENE-041008-142]	UCH
ENSDARG00000104388	3.25315	70.2289	-4.38357	9.81E-09	2.25E-07	stag3	14	80685	84967	+	2052	protein_coding	stromal antigen 3 [Source:ZFIN;Acc:ZDB-GENE-140106-130]	-
ENSDARG00000003968	780.185	4425.74	-2.50386	9.81E-09	2.25E-07	larp6b	11	6446235	6452492	-	1773	protein_coding	La ribonucleoprotein domain family, member 6b [Source:ZFIN;Acc:ZDB-GENE-041008-244]	-
ENSDARG00000014373	260.787	1515.6	-2.53841	1.02E-08	2.32E-07	ddx4	10	6884123	6905574	+	2889	protein_coding	DEAD (Asp-Glu-Ala-Asp) box polypeptide 4 [Source:ZFIN;Acc:ZDB-GENE-990415-272]	DEAD
ENSDARG00000090202	48.7003	329.915	-2.75718	1.02E-08	2.33E-07	rbm11	21	34976600	34989915	+	3303	protein_coding	RNA binding motif protein 11 [Source:ZFIN;Acc:ZDB-GENE-091204-317]	RRM_1
ENSDARG00000100788	9.74554	107.195	-3.44378	1.03E-08	2.36E-07	trip10b	1	58922027	58935898	+	1398	protein_coding	thyroid hormone receptor interactor 10b [Source:ZFIN;Acc:ZDB-GENE-040426-969]	-
ENSDARG00000020986	135.267	816.017	-2.59177	1.04E-08	2.37E-07	ctu1	8	3431671	3439484	+	1587	protein_coding	cytosolic thiouridylase subunit 1 homolog (S. pombe) [Source:ZFIN;Acc:ZDB-GENE-040426-704]	-
ENSDARG00000045130	33.5512	245.817	-2.86886	1.05E-08	2.38E-07	klhl11	12	13961268	13966184	-	2350	protein_coding	kelch-like family member 11 [Source:ZFIN;Acc:ZDB-GENE-030131-5524]	BACK
ENSDARG00000078620	64.9315	3.69001	4.08943	1.05E-08	2.40E-07	si:dkey-156m2.3	1	57966831	57980061	+	6595	protein_coding	si:dkey-156m2.3 [Source:ZFIN;Acc:ZDB-GENE-121213-8]	NACHT
ENSDARG00000097388	2.17112	63.7599	-4.80297	1.05E-08	2.40E-07	BX571853.1	16	25339936	25342126	-	1993	lincRNA	-	-
ENSDARG00000021287	64.9315	3.69001	4.08943	1.05E-08	2.40E-07	zgc:91909	8	50968990	50981175	-	1260	protein_coding	zgc:91909 [Source:ZFIN;Acc:ZDB-GENE-040704-16]	Ras
ENSDARG00000057677	57.3569	2.76583	4.31027	1.06E-08	2.41E-07	neu4	15	2490204	2497568	-	1411	protein_coding	sialidase 4 [Source:ZFIN;Acc:ZDB-GENE-050522-125]	-
ENSDARG00000094865	2.17112	56.3667	-4.62555	1.06E-08	2.41E-07	CR407561.1	8	33622404	33676792	-	1141	lincRNA	-	-
ENSDARG00000096262	2.17112	56.3667	-4.62555	1.06E-08	2.41E-07	CU862078.1	18	50353005	50436282	-	1311	antisense	-	-
novel.481	2.17112	56.3667	-4.62555	1.06E-08	2.41E-07	-	14	48687538	48708020	-	579	-	- && - && -	-
novel.94	57.3569	2.76583	4.31027	1.06E-08	2.41E-07	-	1	58477038	58482747	-	1352	-	- && - && -	-
ENSDARG00000111423	143.923	16.6282	3.10345	1.07E-08	2.43E-07	si:ch73-27e22.1	22	8581752	8725768	-	8460	protein_coding	si:ch73-27e22.1 [Source:ZFIN;Acc:ZDB-GENE-081031-107]	-
ENSDARG00000093815	4.3352	76.6979	-4.10883	1.08E-08	2.44E-07	CR762470.1	18	4845053	4855188	-	606	lincRNA	-	-
ENSDARG00000052142	1.39E-17	40.6561	-8.35453	1.09E-08	2.44E-07	acvr1bb	6	2174082	2198683	+	2071	protein_coding	activin A receptor type 1Bb [Source:ZFIN;Acc:ZDB-GENE-131120-9]	Pkinase
novel.4972	41.1258	1.39E-17	8.37058	1.09E-08	2.44E-07	-	CHR_ALT_CTG3_1_16	24143435	24153310	+	934	-	- && - && -	-
ENSDARG00000077710	1.39E-17	40.6561	-8.35453	1.09E-08	2.44E-07	nlgn1	11	9564154	9985415	-	4251	protein_coding	neuroligin 1 [Source:ZFIN;Acc:ZDB-GENE-090918-1]	COesterase
ENSDARG00000094428	41.1258	1.39E-17	8.37058	1.09E-08	2.44E-07	si:dkey-31f5.8	4	18952482	18954001	-	1293	protein_coding	si:dkey-31f5.8 [Source:ZFIN;Acc:ZDB-GENE-041210-182]	-
ENSDARG00000105409	1.39E-17	40.6561	-8.35453	1.09E-08	2.44E-07	zgc:165555	7	6460425	6460821	-	397	protein_coding	zgc:165555 [Source:ZFIN;Acc:ZDB-GENE-070620-17]	-
ENSDARG00000078415	1.39E-17	40.6561	-8.35453	1.09E-08	2.44E-07	lrrc3	9	42157578	42164744	+	1198	protein_coding	leucine rich repeat containing 3 [Source:ZFIN;Acc:ZDB-GENE-080327-13]	-
ENSDARG00000087585	1.39E-17	40.6561	-8.35453	1.09E-08	2.44E-07	si:ch211-242f23.8	10	399363	400213	+	851	protein_coding	si:ch211-242f23.8 [Source:ZFIN;Acc:ZDB-GENE-091204-11]	-
ENSDARG00000058949	1.39E-17	40.6561	-8.35453	1.09E-08	2.44E-07	spina	10	2568793	2575387	+	821	protein_coding	spindlin a [Source:ZFIN;Acc:ZDB-GENE-161230-18]	-
novel.1387	1.39E-17	40.6561	-8.35453	1.09E-08	2.44E-07	-	23	1638247	1639895	-	678	-	- && - && -	-
ENSDARG00000051795	41.1258	1.39E-17	8.37058	1.09E-08	2.44E-07	si:dkeyp-110c12.3	25	19680962	19693901	+	1934	protein_coding	si:dkeyp-110c12.3 [Source:ZFIN;Acc:ZDB-GENE-131126-68]	-
ENSDARG00000086903	189.37	1113.59	-2.55521	1.11E-08	2.49E-07	gig2o	5	30381936	30382925	-	902	protein_coding	grass carp reovirus (GCRV)-induced gene 2o [Source:ZFIN;Acc:ZDB-GENE-130517-8]	-
ENSDARG00000029445	676.305	3815.8	-2.49604	1.11E-08	2.50E-07	EIF1B	24	32517915	32522655	-	896	protein_coding	zgc:56676 [Source:ZFIN;Acc:ZDB-GENE-040426-1109]	SUI1
ENSDARG00000036180	1961.81	10926.2	-2.47746	1.13E-08	2.53E-07	ccnb2	7	30626378	30631119	+	1688	protein_coding	cyclin B2 [Source:ZFIN;Acc:ZDB-GENE-030429-12]	Cyclin_C
ENSDARG00000104077	1867.67	326.218	2.51684	1.13E-08	2.54E-07	fcer1gl	2	58077662	58085444	-	667	protein_coding	Fc receptor, IgE, high affinity I, gamma polypeptide like [Source:ZFIN;Acc:ZDB-GENE-070502-4]	-
ENSDARG00000069463	496.68	79.4704	2.64179	1.14E-08	2.55E-07	alox12	7	26029672	26047946	+	3595	protein_coding	arachidonate 12-lipoxygenase [Source:ZFIN;Acc:ZDB-GENE-030131-1452]	Lipoxygenase
ENSDARG00000028159	96.3117	595.145	-2.62601	1.14E-08	2.55E-07	tead1a	25	16356083	16431599	+	2095	protein_coding	TEA domain family member 1a [Source:ZFIN;Acc:ZDB-GENE-040426-2101]	TEA
ENSDARG00000100583	145.005	867.769	-2.58025	1.14E-08	2.55E-07	hid1b	12	46543572	46579932	+	2696	protein_coding	HID1 domain containing b [Source:ZFIN;Acc:ZDB-GENE-040718-239]	-
ENSDARG00000077656	5.41726	82.2428	-3.89553	1.15E-08	2.55E-07	arfgef3	13	2442841	2498321	+	6689	protein_coding	ARFGEF family member 3 [Source:ZFIN;Acc:ZDB-GENE-081107-37]	-
ENSDARG00000098414	248.885	1437.04	-2.529	1.16E-08	2.59E-07	ninl	13	7171066	7233811	-	3912	protein_coding	ninein-like [Source:ZFIN;Acc:ZDB-GENE-130530-768]	-
ENSDARG00000100505	265.116	1531.31	-2.52955	1.16E-08	2.59E-07	ddx52	21	38855551	38869404	+	1955	protein_coding	DEAD (Asp-Glu-Ala-Asp) box polypeptide 52 [Source:ZFIN;Acc:ZDB-GENE-060623-1]	DEAD
novel.5639	16.238	147.857	-3.17761	1.17E-08	2.60E-07	-	CHR_ALT_CTG6_1_11	21039174	21042315	+	1292	-	- && Q6NZH5.1 RecName: Full=Gap junction gamma-1 protein; AltName: Full=Gap junction alpha-7 protein && -	-
ENSDARG00000080630	89.8193	7.38668	3.58053	1.18E-08	2.63E-07	NC_002333.6	MT	4852	4922	-	71	Mt_tRNA	-	-
ENSDARG00000001933	216.422	29.5663	2.86623	1.19E-08	2.65E-07	prkag2b	2	13056802	13148453	+	2241	protein_coding	protein kinase, AMP-activated, gamma 2 non-catalytic subunit b [Source:ZFIN;Acc:ZDB-GENE-070912-442]	CBS
ENSDARG00000043301	114.707	693.105	-2.59391	1.20E-08	2.67E-07	gtf3c6	16	17252487	17253389	+	903	protein_coding	general transcription factor IIIC, polypeptide 6, alpha [Source:ZFIN;Acc:ZDB-GENE-040426-1009]	-
ENSDARG00000057468	61.6853	399.226	-2.69193	1.21E-08	2.68E-07	kcnc2	4	2060524	2196928	-	3163	protein_coding	potassium voltage-gated channel, Shaw-related subfamily, member 2 [Source:ZFIN;Acc:ZDB-GENE-070410-118]	-
ENSDARG00000053876	54.1107	360.412	-2.73305	1.21E-08	2.69E-07	klhl26	11	6881001	6895981	+	7538	protein_coding	kelch-like family member 26 [Source:ZFIN;Acc:ZDB-GENE-030131-5975]	BTB
ENSDARG00000062971	255.377	36.9595	2.78417	1.22E-08	2.69E-07	sdhaf2	7	13353080	13362590	-	2373	protein_coding	succinate dehydrogenase complex assembly factor 2 [Source:ZFIN;Acc:ZDB-GENE-030131-7564]	-
ENSDARG00000058561	53.0286	353.942	-2.736	1.24E-08	2.74E-07	fbxo30a	17	7620220	7628458	+	2473	protein_coding	F-box protein 30a [Source:ZFIN;Acc:ZDB-GENE-040426-1215]	-
ENSDARG00000090013	77.9164	487.02	-2.64219	1.24E-08	2.74E-07	ccdc9b	17	2479303	2535682	-	1072	protein_coding	coiled-coil domain containing 9B [Source:ZFIN;Acc:ZDB-GENE-131127-338]	-
ENSDARG00000075123	1.08909	48.0493	-5.31932	1.24E-08	2.74E-07	trafd1	5	28770273	28790100	+	3295	protein_coding	TRAF-type zinc finger domain containing 1 [Source:ZFIN;Acc:ZDB-GENE-070410-43]	-
ENSDARG00000103066	1.08909	48.9735	-5.34673	1.24E-08	2.74E-07	LSM2 (1 of many)	6	28205296	28211513	+	4736	protein_coding	si:ch73-14h10.2 [Source:ZFIN;Acc:ZDB-GENE-141222-67]	-
ENSDARG00000070598	49.7824	0.917475	5.57229	1.24E-08	2.74E-07	eno4	17	21295132	21311413	+	2066	protein_coding	enolase family member 4 [Source:ZFIN;Acc:ZDB-GENE-061013-677]	-
ENSDARG00000044694	929.511	158.023	2.55533	1.27E-08	2.80E-07	fybb	21	19844195	19866351	+	3107	protein_coding	FYN binding protein b [Source:ZFIN;Acc:ZDB-GENE-091204-85]	-
ENSDARG00000041300	124.446	13.8558	3.15474	1.30E-08	2.86E-07	drc3	3	62126981	62138955	+	1728	protein_coding	dynein regulatory complex subunit 3 [Source:ZFIN;Acc:ZDB-GENE-061103-349]	-
ENSDARG00000070362	12.9918	122.905	-3.2304	1.30E-08	2.86E-07	cx30.9	19	37118547	37119891	+	1345	protein_coding	connexin 30.9 [Source:ZFIN;Acc:ZDB-GENE-050616-2]	Connexin
ENSDARG00000089567	707.685	3953.5	-2.48176	1.30E-08	2.86E-07	si:ch211-103b1.2	12	13091842	13106963	+	3913	protein_coding	si:ch211-103b1.2 [Source:ZFIN;Acc:ZDB-GENE-121214-350]	-
ENSDARG00000101636	4.3352	75.7738	-4.09137	1.32E-08	2.89E-07	zgc:64201	13	228045	229022	+	555	protein_coding	zgc:64201 [Source:ZFIN;Acc:ZDB-GENE-040426-1402]	-
novel.5923	76.8343	5.53835	3.76267	1.32E-08	2.89E-07	-	CHR_ALT_CTG6_3_2	28184227	28194930	+	1182	-	- && Q92835.2 RecName: Full=Phosphatidylinositol 3,4,5-trisphosphate 5-phosphatase 1; AltName: Full=Inositol polyphosphate-5-phosphatase of 145 kDa; Short=SIP-145; AltName: Full=SH2 domain-containing inositol 5'-phosphatase 1; Short=SH2 domain-containing inositol phosphatase 1; Short=SHIP-1; AltName: Full=p150Ship; Short=hp51CN && -	-
ENSDARG00000099573	63.8494	3.69001	4.06523	1.33E-08	2.91E-07	CR759927.3	8	23122151	23122372	-	222	TEC	-	-
ENSDARG00000099562	63.8494	3.69001	4.06523	1.33E-08	2.91E-07	lygl2	14	20911310	20917866	+	761	protein_coding	lysozyme g-like 2 [Source:ZFIN;Acc:ZDB-GENE-090917-2]	-
ENSDARG00000074782	192.617	25.8697	2.88999	1.35E-08	2.95E-07	adgrg3	7	64936903	64955976	+	2928	protein_coding	adhesion G protein-coupled receptor G3 [Source:ZFIN;Acc:ZDB-GENE-140106-110]	7tm_2
ENSDARG00000098768	15.1559	140.464	-3.20243	1.35E-08	2.95E-07	BX005124.1	20	48918512	48984420	+	1953	lincRNA	-	-
ENSDARG00000089079	56.2749	1.84164	4.83711	1.37E-08	3.00E-07	si:ch211-214b16.3	3	60285115	60308937	-	4893	protein_coding	si:ch211-214b16.3 [Source:ZFIN;Acc:ZDB-GENE-081105-50]	NACHT
ENSDARG00000069186	2.17112	55.4425	-4.60176	1.37E-08	3.00E-07	cyp27a1.2	9	38420012	38425491	+	2255	protein_coding	cytochrome P450, family 27, subfamily A, polypeptide 1, gene 2 [Source:ZFIN;Acc:ZDB-GENE-081104-511]	p450
ENSDARG00000074254	2.17112	55.4425	-4.60176	1.37E-08	3.00E-07	abcb6b	9	14202686	14273652	-	2052	protein_coding	ATP-binding cassette, sub-family B (MDR/TAP), member 6b [Source:ZFIN;Acc:ZDB-GENE-070912-584]	ABC_membrane
ENSDARG00000036830	8528.94	1547.94	2.46191	1.38E-08	3.01E-07	krt91	19	5378563	5380770	-	1754	protein_coding	keratin 91 [Source:ZFIN;Acc:ZDB-GENE-040801-181]	Filament
ENSDARG00000037640	1019.32	5633.6	-2.46631	1.38E-08	3.02E-07	aurkb	14	240487	246342	-	2105	protein_coding	aurora kinase B [Source:ZFIN;Acc:ZDB-GENE-020419-40]	Pkinase
ENSDARG00000035873	134.184	797.534	-2.5703	1.39E-08	3.03E-07	fjx1	7	49797528	49801183	-	2064	protein_coding	four jointed box 1 [Source:ZFIN;Acc:ZDB-GENE-100422-10]	-
ENSDARG00000028976	399.293	2249.37	-2.49366	1.40E-08	3.05E-07	pus3	24	36317544	36329800	+	2405	protein_coding	pseudouridylate synthase 3 [Source:ZFIN;Acc:ZDB-GENE-030131-9433]	-
ENSDARG00000086539	100.64	9.23499	3.4273	1.41E-08	3.06E-07	CABZ01115881.1	1	58949548	58963395	-	2006	protein_coding	-	SH2
ENSDARG00000102514	88.7372	7.38668	3.56307	1.41E-08	3.06E-07	BX323596.2	5	42882679	42883761	-	744	protein_coding	-	-
novel.3432	25.9767	196.837	-2.91615	1.42E-08	3.08E-07	-	CHR_ALT_CTG17_1_2	6535085	6546375	-	1617	-	- && Q28HU3.1 RecName: Full=Centromere protein O; Short=CENP-O && -	-
novel.2203	3487.54	627.49	2.47429	1.45E-08	3.15E-07	-	8	18705201	18796982	-	4458	-	- && Q9NBX4.1 RecName: Full=Probable RNA-directed DNA polymerase from transposon X-element; AltName: Full=Reverse transcriptase && -	-
novel.4425	40.0437	279.086	-2.7975	1.45E-08	3.15E-07	-	CHR_ALT_CTG23_1_16	19976759	19984762	-	2129	-	- && Q503D6.1 RecName: Full=Cyclin-related protein FAM58A && -	-
ENSDARG00000070611	62.7673	400.15	-2.67022	1.47E-08	3.18E-07	zgc:152986	6	40467562	40470521	+	806	protein_coding	zgc:152986 [Source:ZFIN;Acc:ZDB-GENE-061013-762]	DnaJ
novel.5934	241.31	34.1871	2.81455	1.48E-08	3.20E-07	-	CHR_ALT_CTG6_3_6	39968643	39982120	+	2984	-	- && Q14643.3 RecName: Full=Inositol 1,4,5-trisphosphate receptor type 1; AltName: Full=IP3 receptor isoform 1; Short=IP3R 1; Short=InsP3R1; AltName: Full=Type 1 inositol 1,4,5-trisphosphate receptor; Short=Type 1 InsP3 receptor && PF00520:Ion transport protein	Ion_trans
ENSDARG00000056874	1008.5	174.658	2.5287	1.49E-08	3.22E-07	lygl1	14	20893065	20898499	+	786	protein_coding	lysozyme g-like 1 [Source:ZFIN;Acc:ZDB-GENE-040718-461]	-
ENSDARG00000042138	396.047	62.8357	2.65344	1.50E-08	3.24E-07	selp	20	33948642	33961697	-	2914	protein_coding	selectin P [Source:ZFIN;Acc:ZDB-GENE-110107-2]	Lectin_C
novel.5783	40.0437	1.39E-17	8.33222	1.51E-08	3.24E-07	-	CHR_ALT_CTG6_1_4	8292578	8321801	-	1656	-	- && B5X3W7.1 RecName: Full=Choline transporter-like protein 2; AltName: Full=Solute carrier family 44 member 2 && PF04515:Plasma-membrane choline transporter	-
ENSDARG00000099023	40.0437	1.39E-17	8.33222	1.51E-08	3.24E-07	CABZ01034698.1	22	8012532	8018914	+	2501	protein_coding	-	V-set
novel.5097	40.0437	1.39E-17	8.33222	1.51E-08	3.24E-07	-	CHR_ALT_CTG3_2_1	7067936	7069592	+	547	-	- && - && -	-
ENSDARG00000102529	40.0437	1.39E-17	8.33222	1.51E-08	3.24E-07	pimr182	8	48703005	48704688	-	1101	protein_coding	Pim proto-oncogene, serine/threonine kinase, related 182 [Source:ZFIN;Acc:ZDB-GENE-141222-19]	Pkinase
ENSDARG00000099950	1.39E-17	39.732	-8.32146	1.51E-08	3.24E-07	cldn17	15	42559910	42594436	+	2387	protein_coding	claudin 17 [Source:ZFIN;Acc:ZDB-GENE-070821-2]	-
novel.3640	1.39E-17	39.732	-8.32146	1.51E-08	3.24E-07	-	CHR_ALT_CTG18_1_3	7606895	7608664	+	688	-	- && A3KQA5.2 RecName: Full=Outer dense fiber protein 3-B; AltName: Full=Outer dense fiber of sperm tails protein 3-B; AltName: Full=Outer dense fiber protein 3-like && -	-
novel.3038	40.0437	1.39E-17	8.33222	1.51E-08	3.24E-07	-	CHR_ALT_CTG14_1_32	36757283	36762663	-	438	-	- && Q8BM88.1 RecName: Full=Cathepsin O; Flags: Precursor && PF00112:Papain family cysteine protease	Peptidase_C1
novel.6447	40.0437	1.39E-17	8.33222	1.51E-08	3.24E-07	-	CHR_ALT_CTG9_2_3	21797881	21799447	-	355	-	- && - && -	-
ENSDARG00000013933	74.6702	464.84	-2.63626	1.52E-08	3.25E-07	XRCC2	24	7322116	7330156	+	1639	protein_coding	X-ray repair cross complementing 2 [Source:HGNC Symbol;Acc:HGNC:12829]	-
ENSDARG00000035120	483.695	2694.81	-2.47773	1.54E-08	3.30E-07	gldc	5	66170479	66202748	+	2946	protein_coding	glycine dehydrogenase (decarboxylating) [Source:ZFIN;Acc:ZDB-GENE-030131-340]	-
ENSDARG00000004415	323.548	49.8976	2.69368	1.54E-08	3.31E-07	tcf7l2	12	30977736	31103906	-	7466	protein_coding	transcription factor 7 like 2 [Source:ZFIN;Acc:ZDB-GENE-991110-8]	HMG_box
novel.4156	71.424	448.206	-2.64773	1.55E-08	3.32E-07	-	CHR_ALT_CTG21_1_5	15722892	15732179	+	1439	-	- && P51577.1 RecName: Full=P2X purinoceptor 4; Short=P2X4; AltName: Full=ATP receptor; AltName: Full=Purinergic receptor && -	-
ENSDARG00000003934	10.8276	109.967	-3.3304	1.57E-08	3.36E-07	nxnl2	10	2582254	2585625	+	962	protein_coding	nucleoredoxin like 2 [Source:ZFIN;Acc:ZDB-GENE-041212-55]	-
ENSDARG00000020749	973.876	5345.27	-2.45631	1.57E-08	3.37E-07	caprin2	4	16615026	16628802	-	3626	protein_coding	caprin family member 2 [Source:ZFIN;Acc:ZDB-GENE-040812-2]	-
novel.4775	623.283	104.422	2.57592	1.59E-08	3.39E-07	-	CHR_ALT_CTG25_1_20	23603989	23638413	+	2845	-	- && P32198.2 RecName: Full=Carnitine O-palmitoyltransferase 1, liver isoform; Short=CPT1-L; AltName: Full=Carnitine O-palmitoyltransferase I, liver isoform; Short=CPT I; Short=CPTI-L; AltName: Full=Carnitine palmitoyltransferase 1A && -	-
ENSDARG00000096896	75.7523	5.53835	3.74224	1.61E-08	3.43E-07	BX004991.1	9	1575420	1580044	+	4378	lincRNA	-	-
ENSDARG00000086408	4.3352	74.8496	-4.07369	1.61E-08	3.43E-07	BX950205.1	22	25274712	25276038	+	708	protein_coding	-	-
ENSDARG00000010385	56.2749	365.032	-2.69496	1.61E-08	3.43E-07	sept4a	21	39512437	39546737	-	1859	protein_coding	septin 4a [Source:ZFIN;Acc:ZDB-GENE-051120-87]	GTP_CDC
novel.3712	9.74554	104.422	-3.40602	1.61E-08	3.43E-07	-	CHR_ALT_CTG18_2_10	26769043	26779482	-	1040	-	- && Q0P457.2 RecName: Full=Protein KTI12 homolog && -	-
ENSDARG00000105034	173.139	1002.69	-2.53309	1.62E-08	3.46E-07	zdhhc18b	19	14454306	14470811	+	2480	protein_coding	zinc finger, DHHC-type containing 18b [Source:ZFIN;Acc:ZDB-GENE-030131-6315]	-
ENSDARG00000103800	38.9616	266.148	-2.76846	1.64E-08	3.49E-07	prkar1b	3	13004657	13147310	-	1993	protein_coding	protein kinase, cAMP-dependent, regulatory, type I, beta [Source:ZFIN;Acc:ZDB-GENE-060929-580]	cNMP_binding
novel.4744	99.558	598.842	-2.58718	1.64E-08	3.49E-07	-	CHR_ALT_CTG25_1_12	19095011	19099983	+	1649	-	- && Q8WTP8.2 RecName: Full=Apoptosis-enhancing nuclease; AltName: Full=Interferon-stimulated 20 kDa exonuclease-like 1 && -	-
ENSDARG00000062114	8.66347	97.9534	-3.48153	1.65E-08	3.50E-07	papd7	19	27807415	27830818	-	1838	protein_coding	PAP associated domain containing 7 [Source:ZFIN;Acc:ZDB-GENE-041021-1]	NTP_transf_2
ENSDARG00000070621	48.7003	0.917475	5.54066	1.65E-08	3.50E-07	FAM72B	11	21586335	21598527	+	5591	protein_coding	zgc:101564 [Source:ZFIN;Acc:ZDB-GENE-050320-120]	-
ENSDARG00000097649	1.08909	47.1252	-5.29138	1.65E-08	3.50E-07	FP243382.1	3	9984718	10014575	-	1257	lincRNA	-	-
ENSDARG00000011652	48.7003	0.917475	5.54066	1.65E-08	3.50E-07	si:zfos-979f1.2	9	3153466	3166159	+	2404	protein_coding	si:zfos-979f1.2 [Source:ZFIN;Acc:ZDB-GENE-091204-441]	Pro_isomerase
novel.3515	48.7003	0.917475	5.54066	1.65E-08	3.50E-07	-	CHR_ALT_CTG17_2_5	23643695	23644980	-	786	-	- && - && PF00531:Death domain	Death
novel.654	81.1627	6.46252	3.62376	1.66E-08	3.52E-07	-	16	22387684	22389235	-	1552	-	- && - && -	-
ENSDARG00000027749	114.707	680.167	-2.56673	1.67E-08	3.53E-07	hirip3	3	15193521	15210491	-	1948	protein_coding	HIRA interacting protein 3 [Source:ZFIN;Acc:ZDB-GENE-030131-5753]	-
ENSDARG00000008165	94.1476	8.31083	3.48108	1.67E-08	3.53E-07	caspa	16	41993551	42004544	-	1542	protein_coding	caspase a [Source:ZFIN;Acc:ZDB-GENE-000616-3]	Peptidase_C14
novel.4068	2.17112	60.9874	-4.73896	1.68E-08	3.54E-07	-	CHR_ALT_CTG20_1_4	9770749	9772514	+	388	-	- && Q2KIW6.1 RecName: Full=26S protease regulatory subunit 10B; AltName: Full=26S proteasome AAA-ATPase subunit RPT4; AltName: Full=Proteasome 26S subunit ATPase 6 && PF00004:ATPase family associated with various cellular activities (AAA)	AAA
ENSDARG00000089572	6.49933	86.8636	-3.71666	1.68E-08	3.54E-07	tfpt	16	4531730	4540914	+	1032	protein_coding	TCF3 (E2A) fusion partner [Source:ZFIN;Acc:ZDB-GENE-140106-241]	-
ENSDARG00000005414	122.282	13.8558	3.12945	1.69E-08	3.56E-07	grapa	3	39630930	39648021	-	1419	protein_coding	GRB2-related adaptor protein a [Source:ZFIN;Acc:ZDB-GENE-050522-347]	SH2
ENSDARG00000022165	122.282	13.8558	3.12945	1.69E-08	3.56E-07	mgst1.2	4	12718965	12725513	-	2150	protein_coding	microsomal glutathione S-transferase 1.2 [Source:ZFIN;Acc:ZDB-GENE-040704-59]	-
ENSDARG00000042172	1175.14	207.003	2.50435	1.70E-08	3.57E-07	c7a	8	31872992	31899329	+	3087	protein_coding	complement component 7a [Source:ZFIN;Acc:ZDB-GENE-081104-392]	Sushi
ENSDARG00000069241	161.236	934.308	-2.53387	1.71E-08	3.59E-07	ttc32	20	43746523	43750771	-	804	protein_coding	tetratricopeptide repeat domain 32 [Source:ZFIN;Acc:ZDB-GENE-041014-158]	TPR_2
ENSDARG00000078773	192.617	1102.5	-2.51627	1.71E-08	3.60E-07	tmem70	2	30249977	30252347	+	1070	protein_coding	transmembrane protein 70 [Source:ZFIN;Acc:ZDB-GENE-070912-593]	-
ENSDARG00000055566	145.005	846.514	-2.54448	1.75E-08	3.68E-07	mastl	24	5893134	5908241	+	3502	protein_coding	microtubule associated serine/threonine kinase-like [Source:ZFIN;Acc:ZDB-GENE-040801-128]	Pkinase
ENSDARG00000035009	28.1408	210.699	-2.89932	1.76E-08	3.69E-07	trim35-27	14	757435	763744	-	2122	protein_coding	tripartite motif containing 35-27 [Source:ZFIN;Acc:ZDB-GENE-030131-6185]	zf-B_box
ENSDARG00000088929	47.6182	314.204	-2.71915	1.77E-08	3.70E-07	ypel5	20	113949	116999	-	1132	protein_coding	yippee-like 5 [Source:ZFIN;Acc:ZDB-GENE-040426-1220]	-
ENSDARG00000023648	56.2749	363.184	-2.68764	1.77E-08	3.71E-07	idh3g	23	25121998	25135105	-	2545	protein_coding	isocitrate dehydrogenase 3 (NAD+) gamma [Source:ZFIN;Acc:ZDB-GENE-050417-435]	-
ENSDARG00000053853	2.17112	54.5184	-4.57756	1.77E-08	3.71E-07	slc13a2	21	39100289	39118502	+	2595	protein_coding	solute carrier family 13 (sodium-dependent dicarboxylate transporter), member 2 [Source:ZFIN;Acc:ZDB-GENE-040426-2389]	Na_sulph_symp
ENSDARG00000005894	467.464	76.6979	2.6055	1.78E-08	3.73E-07	slc7a9	7	38507006	38527833	+	2327	protein_coding	solute carrier family 7 (amino acid transporter light chain, bo,+ system), member 9 [Source:ZFIN;Acc:ZDB-GENE-080116-2]	-
ENSDARG00000076074	59.5211	378.894	-2.66797	1.79E-08	3.75E-07	dda1	11	5945186	5953648	-	2573	protein_coding	DET1 and DDB1 associated 1 [Source:ZFIN;Acc:ZDB-GENE-040426-2137]	-
novel.5820	145.005	17.5524	3.03681	1.82E-08	3.81E-07	-	CHR_ALT_CTG6_1_46	49061902	49067570	-	1334	-	- && Q3ZMH1.1 RecName: Full=Sodium-coupled monocarboxylate transporter 1; AltName: Full=Electrogenic sodium monocarboxylate cotransporter; Short=zSMCTe; AltName: Full=Sodium solute symporter family 5 member 8 protein; AltName: Full=Solute carrier family 5 member 8 && PF00474:Sodium:solute symporter family	-
ENSDARG00000037837	194.781	26.7939	2.85571	1.83E-08	3.81E-07	ogfr	23	578218	588248	+	4949	protein_coding	opioid growth factor receptor [Source:ZFIN;Acc:ZDB-GENE-030131-377]	-
ENSDARG00000040812	68.1777	4.61419	3.8472	1.87E-08	3.89E-07	ncf4	22	29204885	29252049	+	2216	protein_coding	neutrophil cytosolic factor 4 [Source:ZFIN;Acc:ZDB-GENE-041124-1]	PX
ENSDARG00000013776	1455.4	7888.52	-2.43825	1.87E-08	3.90E-07	thop1	11	7183025	7212097	+	2428	protein_coding	thimet oligopeptidase 1 [Source:ZFIN;Acc:ZDB-GENE-040718-47]	Peptidase_M3
ENSDARG00000087074	20.5663	165.416	-3.00065	1.88E-08	3.93E-07	znf574	16	11297703	11344727	+	3102	protein_coding	zinc finger protein 574 [Source:ZFIN;Acc:ZDB-GENE-100922-259]	-
ENSDARG00000095528	149.334	18.4765	3.00571	1.95E-08	4.05E-07	CR854897.1	15	41400520	41408148	-	2704	protein_coding	-	NACHT
novel.480	17.3201	148.782	-3.09417	1.95E-08	4.05E-07	-	14	46326130	46340846	-	2510	-	- && - && PF00651:BTB/POZ domain	BTB
novel.6154	324.63	50.8218	2.67209	1.95E-08	4.05E-07	-	CHR_ALT_CTG7_1_8	15315711	15317591	-	1881	-	- && - && -	-
ENSDARG00000036755	57.3569	365.956	-2.67119	1.98E-08	4.11E-07	prmt9	1	36746078	36772147	-	3102	protein_coding	protein arginine methyltransferase 9 [Source:ZFIN;Acc:ZDB-GENE-080728-4]	-
novel.4295	6.49933	85.0153	-3.68568	2.00E-08	4.16E-07	-	CHR_ALT_CTG22_1_29	26430868	26451517	+	1338	-	- && Q27971.2 RecName: Full=Calpain-2 catalytic subunit; AltName: Full=Calcium-activated neutral proteinase 2; Short=CANP 2; AltName: Full=Calpain M-type; AltName: Full=Calpain-2 large subunit; AltName: Full=Millimolar-calpain; Short=M-calpain; Flags: Precursor && PF00648:Calpain family cysteine protease|PF01067:Calpain large subunit, domain III	Peptidase_C2
ENSDARG00000061161	68.1777	425.102	-2.63839	2.01E-08	4.17E-07	ube2j2	23	36870354	36884290	-	1340	protein_coding	ubiquitin-conjugating enzyme E2, J2 (UBC6 homolog, yeast) [Source:ZFIN;Acc:ZDB-GENE-070410-28]	UQ_con
ENSDARG00000025757	307.317	47.1252	2.7017	2.03E-08	4.21E-07	tspan35	3	14611299	14638399	+	1747	protein_coding	tetraspanin 35 [Source:ZFIN;Acc:ZDB-GENE-040426-1362]	Tetraspannin
ENSDARG00000055833	518.322	2839.9	-2.45366	2.03E-08	4.21E-07	si:dkey-216e24.3	9	33236844	33238249	+	770	protein_coding	si:dkey-216e24.3 [Source:ZFIN;Acc:ZDB-GENE-070912-438]	Lectin_C
ENSDARG00000104959	16.238	142.312	-3.12252	2.04E-08	4.23E-07	dnajc17	17	1074503	1174960	-	1087	protein_coding	DnaJ (Hsp40) homolog, subfamily C, member 17 [Source:ZFIN;Acc:ZDB-GENE-040426-894]	DnaJ
ENSDARG00000054058	2730.09	499.034	2.45142	2.10E-08	4.33E-07	h1fx	6	40769517	40771813	-	2297	protein_coding	H1 histone family, member X [Source:ZFIN;Acc:ZDB-GENE-030131-1228]	-
ENSDARG00000103015	1.39E-17	38.8078	-8.28762	2.10E-08	4.33E-07	hist1h2a4	7	6463626	6464225	-	600	protein_coding	histone cluster 1 H2A family member 4 [Source:ZFIN;Acc:ZDB-GENE-050731-6]	Histone
ENSDARG00000092109	1.39E-17	38.8078	-8.28762	2.10E-08	4.33E-07	BX511093.1	1	17330495	17361155	-	977	lincRNA	-	-
ENSDARG00000042722	214.258	30.4905	2.80753	2.13E-08	4.40E-07	blnk	13	50518815	50567658	-	3517	protein_coding	B cell linker [Source:ZFIN;Acc:ZDB-GENE-040702-4]	SH2
ENSDARG00000105151	103.886	10.1591	3.33729	2.18E-08	4.49E-07	cyp2k21	3	12744083	12749198	+	1558	protein_coding	cytochrome P450, family 2, subfamily k, polypeptide 21 [Source:ZFIN;Acc:ZDB-GENE-091113-17]	p450
ENSDARG00000075261	413.36	67.4564	2.61298	2.20E-08	4.54E-07	timp2b	3	57632965	57666996	-	3530	protein_coding	TIMP metallopeptidase inhibitor 2b [Source:ZFIN;Acc:ZDB-GENE-040426-2655]	-
ENSDARG00000090480	47.6182	0.917475	5.50832	2.21E-08	4.54E-07	ccdc17	6	33897624	33910958	+	2558	protein_coding	coiled-coil domain containing 17 [Source:ZFIN;Acc:ZDB-GENE-120424-1]	-
novel.3458	1.08909	46.201	-5.26288	2.21E-08	4.54E-07	-	CHR_ALT_CTG17_1_24	30611321	30641316	-	1171	-	- && B0BNA1.1 RecName: Full=SH3 domain-containing YSC84-like protein 1 && PF00018:SH3 domain	SH3_1
novel.4798	386.308	62.8357	2.61753	2.22E-08	4.56E-07	-	CHR_ALT_CTG25_1_22	27703869	27707425	-	1730	-	- && - && -	-
ENSDARG00000058494	200.191	1128.38	-2.49412	2.23E-08	4.58E-07	dnaja3a	3	11926030	11947672	+	2902	protein_coding	DnaJ (Hsp40) homolog, subfamily A, member 3A [Source:ZFIN;Acc:ZDB-GENE-030131-7837]	DnaJ_C
ENSDARG00000113346	321.384	50.8218	2.65759	2.28E-08	4.68E-07	zgc:153659	24	39688072	39697475	+	531	protein_coding	zgc:153659 [Source:ZFIN;Acc:ZDB-GENE-060825-311]	C1-set
ENSDARG00000018283	914.362	161.72	2.49829	2.29E-08	4.69E-07	cyba	18	31073265	31075619	+	1033	protein_coding	cytochrome b-245, alpha polypeptide [Source:ZFIN;Acc:ZDB-GENE-040426-1526]	-
ENSDARG00000088234	114.707	12.0075	3.24177	2.30E-08	4.72E-07	si:ch211-217k17.12	1	52433847	52437056	-	964	protein_coding	si:ch211-217k17.12 [Source:ZFIN;Acc:ZDB-GENE-061207-20]	-
ENSDARG00000039499	114.707	12.0075	3.24177	2.30E-08	4.72E-07	soul2	13	27040887	27043334	+	1494	protein_coding	heme-binding protein soul2 [Source:ZFIN;Acc:ZDB-GENE-030131-2524]	-
ENSDARG00000043934	3.25315	66.5323	-4.30571	2.32E-08	4.75E-07	il17a/f2	17	12730025	12733858	+	882	protein_coding	interleukin 17a/f2 [Source:ZFIN;Acc:ZDB-GENE-061031-2]	-
ENSDARG00000019595	7.5814	90.5602	-3.55819	2.33E-08	4.77E-07	senp8	7	56830881	56835543	-	1100	protein_coding	SUMO/sentrin peptidase family member, NEDD8 specific [Source:ZFIN;Acc:ZDB-GENE-060929-1186]	Peptidase_C48
novel.6619	7.5814	90.5602	-3.55819	2.33E-08	4.77E-07	-	KN150152.1	2237	5723	+	588	-	- && Q7ZVR6.1 RecName: Full=Myoneurin && -	-
ENSDARG00000076476	445.823	2428.66	-2.44531	2.35E-08	4.81E-07	zgc:173770	4	77132096	77135076	-	2606	protein_coding	zgc:173770 [Source:ZFIN;Acc:ZDB-GENE-070822-29]	-
ENSDARG00000076839	255.377	1417.64	-2.47226	2.36E-08	4.81E-07	ftr86	15	509126	516750	+	2158	protein_coding	finTRIM family, member 86 [Source:ZFIN;Acc:ZDB-GENE-060929-108]	zf-B_box
ENSDARG00000063032	40.0437	271.693	-2.75879	2.36E-08	4.82E-07	dok6	24	14937205	15107330	+	1659	protein_coding	docking protein 6 [Source:ZFIN;Acc:ZDB-GENE-070410-50]	-
ENSDARG00000055973	23.8125	179.278	-2.90634	2.38E-08	4.86E-07	zar1l	10	33999869	34002185	-	1406	protein_coding	zygote arrest 1-like [Source:ZFIN;Acc:ZDB-GENE-060810-119]	-
ENSDARG00000024540	271.608	1501.73	-2.46653	2.39E-08	4.86E-07	tspan36	8	29726620	29734951	+	1496	protein_coding	tetraspanin 36 [Source:ZFIN;Acc:ZDB-GENE-040718-248]	Tetraspannin
ENSDARG00000019763	93.0655	554.483	-2.57334	2.39E-08	4.87E-07	acp5a	6	8355122	8362516	-	1974	protein_coding	acid phosphatase 5a, tartrate resistant [Source:ZFIN;Acc:ZDB-GENE-040426-2864]	Metallophos
novel.3508	46.5362	303.114	-2.70041	2.39E-08	4.87E-07	-	CHR_ALT_CTG17_2_2	22577347	22580801	-	1571	-	- && Q803U7.1 RecName: Full=Exonuclease 1; AltName: Full=Exonuclease I && PF00867:XPG I-region|PF00752:XPG N-terminal domain	XPG_I
novel.544	6.49933	84.0911	-3.66993	2.39E-08	4.87E-07	-	15	21516814	21519030	-	1316	-	- && O94988.2 RecName: Full=Protein FAM13A && PF00620:RhoGAP domain	RhoGAP
ENSDARG00000022261	507.501	85.9394	2.56016	2.39E-08	4.87E-07	pdzk1	9	5862040	5892075	+	2311	protein_coding	PDZ domain containing 1 [Source:ZFIN;Acc:ZDB-GENE-031222-1]	PDZ
ENSDARG00000012796	49.7824	319.749	-2.68041	2.40E-08	4.88E-07	hnmt	9	10138196	10145880	-	1042	protein_coding	histamine N-methyltransferase [Source:ZFIN;Acc:ZDB-GENE-040801-157]	-
ENSDARG00000046071	200.191	1122.83	-2.48701	2.41E-08	4.88E-07	zgc:77838	21	5023049	5066462	-	2280	protein_coding	zgc:77838 [Source:ZFIN;Acc:ZDB-GENE-040426-1889]	-
ENSDARG00000102375	15.1559	134.919	-3.14438	2.41E-08	4.89E-07	si:ch211-204c21.1	5	43849529	43859166	-	2089	protein_coding	si:ch211-204c21.1 [Source:ZFIN;Acc:ZDB-GENE-030429-35]	-
ENSDARG00000094422	108.215	11.0833	3.27204	2.42E-08	4.89E-07	si:dkey-12l12.1	24	11334733	11346871	+	2009	protein_coding	si:dkey-12l12.1 [Source:ZFIN;Acc:ZDB-GENE-091204-232]	-
ENSDARG00000106018	5.41726	78.5462	-3.82929	2.42E-08	4.91E-07	CU861886.1	8	53563949	53665111	+	3472	protein_coding	-	Cache_1
ENSDARG00000005335	1171.9	210.699	2.47484	2.44E-08	4.93E-07	slc22a4	21	45897814	45903536	+	2055	protein_coding	solute carrier family 22 (organic cation/zwitterion transporter), member 4 [Source:ZFIN;Acc:ZDB-GENE-040426-1517]	Sugar_tr
ENSDARG00000078685	174.221	984.212	-2.49726	2.44E-08	4.93E-07	rufy1	14	7016934	7045009	-	2448	protein_coding	RUN and FYVE domain containing 1 [Source:ZFIN;Acc:ZDB-GENE-090421-4]	RUN
ENSDARG00000092090	424.181	2310.36	-2.44505	2.47E-08	4.98E-07	si:ch211-125e6.12	9	33216945	33218269	+	687	protein_coding	si:ch211-125e6.12 [Source:ZFIN;Acc:ZDB-GENE-070912-36]	Lectin_C
ENSDARG00000018788	12.9918	118.285	-3.17517	2.50E-08	5.05E-07	st8sia2	18	25027495	25051846	-	2321	protein_coding	ST8 alpha-N-acetyl-neuraminide alpha-2,8-sialyltransferase 2 [Source:ZFIN;Acc:ZDB-GENE-020919-4]	Glyco_transf_29
ENSDARG00000079366	163.401	21.249	2.93512	2.54E-08	5.11E-07	ppp1r9ba	3	23247325	23348084	+	9157	protein_coding	protein phosphatase 1, regulatory subunit 9Ba [Source:ZFIN;Acc:ZDB-GENE-091006-1]	PDZ
novel.2894	163.401	21.249	2.93512	2.54E-08	5.11E-07	-	CHR_ALT_CTG13_2_3	12991016	13002264	-	2147	-	- && O96028.1 RecName: Full=Histone-lysine N-methyltransferase NSD2; AltName: Full=Multiple myeloma SET domain-containing protein; Short=MMSET; AltName: Full=Nuclear SET domain-containing protein 2; Short=NSD2; AltName: Full=Protein trithorax-5; AltName: Full=Wolf-Hirschhorn syndrome candidate 1 protein; Short=WHSC1 && PF17982:NSD Cys-His rich domain|PF17907:AWS domain|PF00856:SET domain	SET
ENSDARG00000092162	179.632	24.9456	2.84157	2.61E-08	5.26E-07	mhc1zaa	3	346530	367405	-	2785	protein_coding	major histocompatibility complex class I ZAA [Source:ZFIN;Acc:ZDB-GENE-030916-1]	MHC_I
ENSDARG00000070873	361.421	58.215	2.63144	2.61E-08	5.26E-07	ccl25b	11	6259048	6265723	-	3688	protein_coding	chemokine (C-C motif) ligand 25b [Source:ZFIN;Acc:ZDB-GENE-110222-2]	-
ENSDARG00000109648	467.464	78.5462	2.5712	2.64E-08	5.31E-07	si:ch211-147m6.1	25	13180468	13188678	-	4458	protein_coding	si:ch211-147m6.1 [Source:ZFIN;Acc:ZDB-GENE-131120-57]	-
ENSDARG00000039929	1637.19	299.418	2.45046	2.64E-08	5.31E-07	ckmt2b	5	51594209	51609006	+	1828	protein_coding	creatine kinase, mitochondrial 2b (sarcomeric) [Source:ZFIN;Acc:ZDB-GENE-040426-1654]	-
ENSDARG00000020611	11.9097	112.74	-3.23027	2.64E-08	5.31E-07	si:ch211-160d20.3	18	36782930	36800041	+	1742	protein_coding	si:ch211-160d20.3 [Source:ZFIN;Acc:ZDB-GENE-030131-8906]	-
ENSDARG00000112476	239.146	1323.37	-2.46769	2.64E-08	5.31E-07	CABZ01048143.1	5	1203767	1218801	-	2816	protein_coding	-	-
ENSDARG00000094451	1366.67	248.59	2.45819	2.65E-08	5.32E-07	cfp	8	23672254	23702295	-	5216	protein_coding	complement factor properdin [Source:ZFIN;Acc:ZDB-GENE-030131-9247]	TSP_1
ENSDARG00000099913	219.669	1217.1	-2.46943	2.66E-08	5.32E-07	snrnp35	10	44373349	44378081	+	762	protein_coding	small nuclear ribonucleoprotein 35 (U11/U12) [Source:ZFIN;Acc:ZDB-GENE-050706-77]	RRM_1
novel.4897	254.295	38.8078	2.70789	2.67E-08	5.34E-07	-	CHR_ALT_CTG2_1_3	38233406	38239694	-	1639	-	- && Q86WT6.2 RecName: Full=E3 ubiquitin-protein ligase TRIM69; AltName: Full=RFP-like domain-containing protein trimless; AltName: Full=RING finger protein 36; AltName: Full=Tripartite motif-containing protein 69 && PF00622:SPRY domain	SPRY
ENSDARG00000045444	157.99	20.3248	2.95032	2.68E-08	5.36E-07	fzd8a	24	4447635	4450238	-	2604	protein_coding	frizzled class receptor 8a [Source:ZFIN;Acc:ZDB-GENE-000328-3]	Fz
novel.4200	60.6032	3.69001	3.99009	2.69E-08	5.38E-07	-	CHR_ALT_CTG22_1_11	24907960	24910277	-	953	-	- && Q92093.1 RecName: Full=Vitellogenin; Short=VTG; Contains: RecName: Full=Lipovitellin I; Short=LVI; Contains: RecName: Full=Phosvitin; Short=PV; Contains: RecName: Full=Lipovitellin II; Short=LVII; Flags: Precursor && PF09175:Domain of unknown function (DUF1944)	-
ENSDARG00000073704	124.446	14.7799	3.06243	2.70E-08	5.39E-07	si:dkeyp-72g9.4	21	32476709	32487084	-	1836	protein_coding	si:dkeyp-72g9.4 [Source:ZFIN;Acc:ZDB-GENE-031204-23]	-
ENSDARG00000079834	53.0286	338.232	-2.67053	2.71E-08	5.41E-07	kdf1a	16	54890835	54919260	-	6003	protein_coding	keratinocyte differentiation factor 1a [Source:ZFIN;Acc:ZDB-GENE-110411-156]	-
ENSDARG00000002060	116.871	670.925	-2.52006	2.75E-08	5.49E-07	brf2	10	41279007	41302909	-	2807	protein_coding	BRF2, RNA polymerase III transcription initiation factor [Source:ZFIN;Acc:ZDB-GENE-040801-43]	-
ENSDARG00000043436	662.238	115.512	2.51793	2.78E-08	5.55E-07	si:dkey-5n18.1	20	17038903	17041025	-	810	protein_coding	si:dkey-5n18.1 [Source:ZFIN;Acc:ZDB-GENE-041014-144]	-
ENSDARG00000008541	924.101	4910.92	-2.40973	2.79E-08	5.57E-07	chia.4	23	17926279	17933143	+	2289	protein_coding	chitinase, acidic.4 [Source:ZFIN;Acc:ZDB-GENE-030131-9279]	CBM_14
ENSDARG00000098204	503.173	85.0153	2.56338	2.83E-08	5.64E-07	CU984600.2	9	563547	582037	+	12519	protein_coding	-	-
ENSDARG00000039243	793.17	140.464	2.4963	2.84E-08	5.64E-07	zgc:152791	13	37617518	37620290	-	991	protein_coding	zgc:152791 [Source:ZFIN;Acc:ZDB-GENE-060901-4]	-
ENSDARG00000046053	96.3117	564.648	-2.55014	2.86E-08	5.69E-07	slc27a6	10	16501699	16540603	+	2173	protein_coding	solute carrier family 27 (fatty acid transporter), member 6 [Source:ZFIN;Acc:ZDB-GENE-060825-27]	AMP-binding
ENSDARG00000079623	6.49933	83.167	-3.65402	2.86E-08	5.69E-07	ubtd1b	12	2780190	2800859	-	1757	protein_coding	ubiquitin domain containing 1b [Source:ZFIN;Acc:ZDB-GENE-050913-62]	ubiquitin
ENSDARG00000095698	306.235	48.9735	2.64127	2.87E-08	5.71E-07	si:dkey-228a15.1	19	42559143	42566559	-	1903	protein_coding	si:dkey-228a15.1 [Source:ZFIN;Acc:ZDB-GENE-060503-344]	-
ENSDARG00000096962	54.1107	341.929	-2.65712	2.89E-08	5.73E-07	CT025690.1	5	38250988	38255744	-	2253	processed_transcript	-	-
ENSDARG00000093851	3.25315	65.6081	-4.28557	2.89E-08	5.73E-07	CU639468.1	8	12452086	12669091	-	5243	processed_transcript	-	Fibrinogen_C
novel.5779	194.781	27.718	2.80702	2.89E-08	5.73E-07	-	CHR_ALT_CTG6_1_4	8343858	8358349	+	1852	-	- && Q2KHZ9.1 RecName: Full=Glutaryl-CoA dehydrogenase, mitochondrial; Short=GCD; Flags: Precursor && PF02771:Acyl-CoA dehydrogenase, N-terminal domain|PF02770:Acyl-CoA dehydrogenase, middle domain|PF00441:Acyl-CoA dehydrogenase, C-terminal domain	-
ENSDARG00000000212	1002.01	180.203	2.47433	2.92E-08	5.75E-07	krt97	22	11756040	11759106	+	1503	protein_coding	keratin 97 [Source:ZFIN;Acc:ZDB-GENE-040718-78]	Filament
ENSDARG00000097135	38.9616	1.39E-17	8.29282	2.93E-08	5.75E-07	CR848683.1	15	35440740	35468800	-	605	lincRNA	-	-
ENSDARG00000027618	1.39E-17	37.8837	-8.25297	2.93E-08	5.75E-07	grip2b	22	31207226	31466591	+	5001	protein_coding	glutamate receptor interacting protein 2b [Source:ZFIN;Acc:ZDB-GENE-070705-172]	PDZ
ENSDARG00000092634	1.39E-17	37.8837	-8.25297	2.93E-08	5.75E-07	CABZ01000634.1	KN150173.1	20647	28080	-	1471	protein_coding	-	-
ENSDARG00000100097	1.39E-17	37.8837	-8.25297	2.93E-08	5.75E-07	mafgb	11	45299447	45328509	+	2889	protein_coding	v-maf avian musculoaponeurotic fibrosarcoma oncogene homolog Gb [Source:ZFIN;Acc:ZDB-GENE-040426-2403]	bZIP_Maf
ENSDARG00000099554	1.39E-17	37.8837	-8.25297	2.93E-08	5.75E-07	sec16b	6	23891230	23931442	-	3654	protein_coding	SEC16 homolog B, endoplasmic reticulum export factor [Source:ZFIN;Acc:ZDB-GENE-050208-274]	-
ENSDARG00000070543	1.39E-17	37.8837	-8.25297	2.93E-08	5.75E-07	grin2ab	1	8763429	8928841	-	7880	protein_coding	glutamate receptor, ionotropic, N-methyl D-aspartate 2A, b [Source:ZFIN;Acc:ZDB-GENE-070424-223]	Lig_chan
novel.2865	1.39E-17	37.8837	-8.25297	2.93E-08	5.75E-07	-	CHR_ALT_CTG13_1_8	9732874	9734948	-	348	-	- && Q9NPR2.3 RecName: Full=Semaphorin-4B; Flags: Precursor && PF01403:Sema domain	Sema
novel.5333	1.39E-17	37.8837	-8.25297	2.93E-08	5.75E-07	-	CHR_ALT_CTG5_1_19	28918739	28970169	-	2050	-	- && B4F7E8.1 RecName: Full=Niban-like protein 1; AltName: Full=Protein FAM129B && -	-
novel.6245	1.39E-17	37.8837	-8.25297	2.93E-08	5.75E-07	-	CHR_ALT_CTG8_1_2	17557789	17597168	-	1583	-	- && Q05513.4 RecName: Full=Protein kinase C zeta type; AltName: Full=nPKC-zeta && PF00069:Protein kinase domain|PF00433:Protein kinase C terminal domain	Pkinase
ENSDARG00000076146	38.9616	1.39E-17	8.29282	2.93E-08	5.75E-07	si:ch211-285c6.4	7	2244859	2249885	+	4842	protein_coding	si:ch211-285c6.4 [Source:ZFIN;Acc:ZDB-GENE-041001-97]	-
novel.2358	38.9616	1.39E-17	8.29282	2.93E-08	5.75E-07	-	CHR_ALT_CTG10_1_25	26916709	26919902	+	662	-	- && Q9BZ67.1 RecName: Full=FERM domain-containing protein 8 && -	-
novel.6248	38.9616	1.39E-17	8.29282	2.93E-08	5.75E-07	-	CHR_ALT_CTG8_1_2	17785799	17794416	-	449	-	- && Q9BVH7.1 RecName: Full=Alpha-N-acetylgalactosaminide alpha-2,6-sialyltransferase 5; AltName: Full=GD1 alpha synthase; AltName: Full=GalNAc alpha-2,6-sialyltransferase V; AltName: Full=ST6GalNAc V; Short=ST6GalNAcV; AltName: Full=Sialyltransferase 7E; Short=SIAT7-E && PF00777:Glycosyltransferase family 29 (sialyltransferase)	Glyco_transf_29
ENSDARG00000007125	73.5881	442.661	-2.58678	2.93E-08	5.75E-07	asb6	8	6903327	6918721	-	1714	protein_coding	ankyrin repeat and SOCS box containing 6 [Source:ZFIN;Acc:ZDB-GENE-050522-338]	SOCS_box
ENSDARG00000091058	78.9985	6.46252	3.58482	2.93E-08	5.75E-07	tmem173	14	7764331	7786585	-	1699	protein_coding	transmembrane protein 173 [Source:ZFIN;Acc:ZDB-GENE-120921-1]	-
ENSDARG00000059951	45.4541	294.797	-2.69415	2.94E-08	5.76E-07	pld6	1	52203009	52210950	-	1711	protein_coding	phospholipase D family, member 6 [Source:ZFIN;Acc:ZDB-GENE-030131-3825]	-
novel.5883	46.5362	0.917475	5.47524	2.95E-08	5.78E-07	-	CHR_ALT_CTG6_2_15	46289600	46302114	+	955	-	- && Q6P2K3.2 RecName: Full=Uncharacterized protein C3orf67 homolog && -	-
ENSDARG00000017960	72.506	5.53835	3.67915	2.95E-08	5.78E-07	sfxn2	12	33975065	33988885	+	2092	protein_coding	sideroflexin 2 [Source:ZFIN;Acc:ZDB-GENE-040426-2831]	-
novel.5196	200.191	28.6422	2.79943	2.98E-08	5.83E-07	-	CHR_ALT_CTG4_1_3	8063928	8095792	-	3918	-	- && Q9H4A3.2 RecName: Full=Serine/threonine-protein kinase WNK1; AltName: Full=Erythrocyte 65 kDa protein; Short=p65; AltName: Full=Kinase deficient protein; AltName: Full=Protein kinase lysine-deficient 1; AltName: Full=Protein kinase with no lysine 1; Short=hWNK1 && -	-
ENSDARG00000057100	30.305	214.396	-2.81794	2.99E-08	5.84E-07	zwilch	18	19456648	19472646	+	2026	protein_coding	zwilch kinetochore protein [Source:ZFIN;Acc:ZDB-GENE-050420-101]	-
ENSDARG00000104181	658.992	115.512	2.51084	3.01E-08	5.87E-07	tmsb1	14	12066695	12071679	-	1053	protein_coding	thymosin beta 1 [Source:ZFIN;Acc:ZDB-GENE-030131-8575]	-
ENSDARG00000025233	88.7372	520.289	-2.55015	3.04E-08	5.93E-07	lipt1	1	45922699	45924004	+	1306	protein_coding	lipoyltransferase 1 [Source:ZFIN;Acc:ZDB-GENE-060929-112]	-
ENSDARG00000079808	134.184	16.6282	3.00245	3.05E-08	5.95E-07	si:ch73-208g10.1	3	54502350	54524194	-	5532	protein_coding	si:ch73-208g10.1 [Source:ZFIN;Acc:ZDB-GENE-040108-6]	I-set
novel.5650	2401.14	448.206	2.42113	3.12E-08	6.09E-07	-	CHR_ALT_CTG6_1_13	22095329	22109973	+	5216	-	- && Q92841.2 RecName: Full=Probable ATP-dependent RNA helicase DDX17; AltName: Full=DEAD box protein 17; AltName: Full=DEAD box protein p72; AltName: Full=RNA-dependent helicase p72 && PF00270:DEAD/DEAH box helicase	DEAD
novel.3395	315.973	50.8218	2.63311	3.13E-08	6.09E-07	-	CHR_ALT_CTG17_1_16	23063509	23108164	+	3318	-	- && Q00918.1 RecName: Full=Latent-transforming growth factor beta-binding protein 1; Short=LTBP-1; AltName: Full=Transforming growth factor beta-1-binding protein 1; Short=TGF-beta-1-BP-1; AltName: Full=Transforming growth factor beta-1-masking protein large subunit; Flags: Precursor && PF07645:Calcium-binding EGF domain	EGF_CA
ENSDARG00000014320	341.943	55.4425	2.62178	3.18E-08	6.20E-07	gucy2c	3	3765831	3798755	-	3075	protein_coding	guanylate cyclase 2C [Source:ZFIN;Acc:ZDB-GENE-091118-67]	Guanylate_cyc
ENSDARG00000008413	577.836	100.726	2.51865	3.20E-08	6.23E-07	atp11a	1	46263473	46401385	-	11102	protein_coding	ATPase phospholipid transporting 11A [Source:ZFIN;Acc:ZDB-GENE-090311-52]	E1-E2_ATPase
ENSDARG00000061143	10.8276	105.347	-3.26854	3.23E-08	6.28E-07	tapt1b	1	22770255	22803147	-	4027	protein_coding	transmembrane anterior posterior transformation 1b [Source:ZFIN;Acc:ZDB-GENE-030131-4025]	-
novel.6034	655.746	115.512	2.50372	3.25E-08	6.31E-07	-	CHR_ALT_CTG7_1_21	27088433	27252939	+	4787	-	- && Q6IQ23.2 RecName: Full=Pleckstrin homology domain-containing family A member 7; Short=PH domain-containing family A member 7 && -	-
ENSDARG00000101060	151.498	847.438	-2.48291	3.28E-08	6.36E-07	gcna	14	14667268	14687004	-	2300	protein_coding	germ cell nuclear acidic peptidase [Source:ZFIN;Acc:ZDB-GENE-050320-153]	-
novel.4974	687.126	121.057	2.50357	3.28E-08	6.36E-07	-	CHR_ALT_CTG3_1_16	24208036	24210901	+	1956	-	- && Q6NW59.1 RecName: Full=Cyclic AMP-dependent transcription factor ATF-4; Short=cAMP-dependent transcription factor ATF-4; AltName: Full=Activating transcription factor 4 && PF00170:bZIP transcription factor	bZIP_1
ENSDARG00000013528	53.0286	334.535	-2.65468	3.30E-08	6.40E-07	mcm9	20	41801913	41839744	+	4126	protein_coding	minichromosome maintenance 9 homologous recombination repair factor [Source:ZFIN;Acc:ZDB-GENE-041014-310]	MCM
ENSDARG00000019930	466.382	79.4704	2.55101	3.31E-08	6.42E-07	tal1	22	16535575	16545330	+	2643	protein_coding	T-cell acute lymphocytic leukemia 1 [Source:ZFIN;Acc:ZDB-GENE-980526-501]	HLH
ENSDARG00000057562	74.6702	444.509	-2.57176	3.32E-08	6.42E-07	polr3c	16	14249546	14280600	+	2027	protein_coding	polymerase (RNA) III (DNA directed) polypeptide C [Source:ZFIN;Acc:ZDB-GENE-040426-992]	RNA_pol_Rpc82
ENSDARG00000100657	240.228	36.9595	2.69599	3.34E-08	6.47E-07	egfl7	21	7228467	7265219	-	1330	protein_coding	EGF-like-domain, multiple 7 [Source:ZFIN;Acc:ZDB-GENE-040429-2]	EGF_CA
ENSDARG00000097909	59.5211	3.69001	3.96415	3.42E-08	6.60E-07	si:dkey-195m11.11	6	39290777	39306721	+	2141	protein_coding	si:dkey-195m11.11 [Source:ZFIN;Acc:ZDB-GENE-131127-648]	SRCR
novel.3089	83.3268	7.38668	3.47244	3.43E-08	6.62E-07	-	CHR_ALT_CTG14_2_6	33881733	33892385	+	2740	-	- && O15247.3 RecName: Full=Chloride intracellular channel protein 2; AltName: Full=XAP121 && PF13409:Glutathione S-transferase, N-terminal domain	-
ENSDARG00000063371	122.282	14.7799	3.03715	3.48E-08	6.72E-07	rasa3	1	357518	411331	-	2894	protein_coding	RAS p21 protein activator 3 [Source:ZFIN;Acc:ZDB-GENE-090313-21]	C2
ENSDARG00000101340	58.439	359.487	-2.61856	3.50E-08	6.75E-07	CABZ01117840.1	KN150663.1	58	936	-	799	protein_coding	-	-
ENSDARG00000079009	277.019	43.4286	2.66953	3.53E-08	6.81E-07	abca1b	14	6423973	6519076	+	9432	protein_coding	ATP-binding cassette, sub-family A (ABC1), member 1B [Source:ZFIN;Acc:ZDB-GENE-030131-9826]	ABC_tran
ENSDARG00000004574	24.8946	180.203	-2.84995	3.54E-08	6.81E-07	gtf3c2	20	38543314	38584161	+	3527	protein_coding	general transcription factor IIIC, polypeptide 2, beta [Source:ZFIN;Acc:ZDB-GENE-041014-349]	-
ENSDARG00000061797	77.9164	6.46252	3.56496	3.56E-08	6.84E-07	zgc:154006	2	24386453	24403153	-	2761	protein_coding	zgc:154006 [Source:ZFIN;Acc:ZDB-GENE-061013-134]	-
novel.4361	31.3871	217.169	-2.78604	3.56E-08	6.85E-07	-	CHR_ALT_CTG22_2_4	25091452	25100607	+	1564	-	- && Q9P2E9.4 RecName: Full=Ribosome-binding protein 1; AltName: Full=180 kDa ribosome receptor homolog; Short=RRp; AltName: Full=ES/130-related protein; AltName: Full=Ribosome receptor protein && PF05104:Ribosome receptor lysine/proline rich region	-
ENSDARG00000101063	154.744	858.528	-2.4711	3.60E-08	6.91E-07	CABZ01058650.1	5	4533244	4547917	+	867	protein_coding	Danio rerio thiosulfate sulfurtransferase/rhodanese-like domain-containing protein 1 (LOC561325), mRNA. [Source:RefSeq mRNA;Acc:NM_001326449]	Rhodanese
ENSDARG00000045586	66.0136	4.61419	3.80075	3.60E-08	6.91E-07	zgc:172145	25	31424850	31433512	-	2859	protein_coding	zgc:172145 [Source:ZFIN;Acc:ZDB-GENE-080516-9]	Ferritin
ENSDARG00000024116	3.25315	64.684	-4.26515	3.60E-08	6.91E-07	vamp8	5	28271412	28279364	+	1823	protein_coding	vesicle-associated membrane protein 8 (endobrevin) [Source:ZFIN;Acc:ZDB-GENE-030131-5215]	-
ENSDARG00000053425	3.25315	64.684	-4.26515	3.60E-08	6.91E-07	serinc2l	16	34459066	34477805	-	1405	protein_coding	serine incorporator 2, like [Source:ZFIN;Acc:ZDB-GENE-100921-58]	TMS_TDE
novel.4682	3.25315	64.684	-4.26515	3.60E-08	6.91E-07	-	CHR_ALT_CTG24_1_8	21360865	21369590	-	1180	-	- && A6QPA0.1 RecName: Full=Protein shisa-2 homolog; AltName: Full=Transmembrane protein 46; Flags: Precursor && -	-
ENSDARG00000045548	71.424	5.53835	3.65749	3.63E-08	6.94E-07	lepb	4	19031768	19033805	-	589	protein_coding	leptin b [Source:ZFIN;Acc:ZDB-GENE-041210-183]	-
ENSDARG00000053918	4.3352	70.2289	-3.98193	3.63E-08	6.94E-07	srfa	22	35089031	35124655	+	3037	protein_coding	serum response factor a [Source:ZFIN;Acc:ZDB-GENE-990714-29]	SRF-TF
ENSDARG00000114958	2685.72	13963	-2.37817	3.69E-08	7.06E-07	zp3.2	17	2580541	2584423	-	1332	protein_coding	zona pellucida glycoprotein 3, tandem duplicate 2 [Source:ZFIN;Acc:ZDB-GENE-050626-121]	Zona_pellucida
novel.1514	542.128	94.2568	2.52227	3.69E-08	7.06E-07	-	25	4917998	4931382	+	2148	-	- && - && -	-
ENSDARG00000086459	255.377	1378.82	-2.43221	3.76E-08	7.19E-07	si:ch211-165g14.1	3	58472305	58487848	+	5235	protein_coding	si:ch211-165g14.1 [Source:ZFIN;Acc:ZDB-GENE-131127-601]	-
ENSDARG00000045003	143.923	18.4765	2.95252	3.77E-08	7.19E-07	plvapb	11	6043742	6048490	-	2100	protein_coding	plasmalemma vesicle associated protein b [Source:ZFIN;Acc:ZDB-GENE-060616-96]	-
ENSDARG00000043357	542.128	2863.93	-2.40104	3.79E-08	7.22E-07	tbl2	10	33253952	33265566	-	2391	protein_coding	transducin (beta)-like 2 [Source:ZFIN;Acc:ZDB-GENE-030131-9012]	WD40
ENSDARG00000067668	24.8946	179.278	-2.84254	3.87E-08	7.38E-07	cep57	15	47083163	47088424	+	987	protein_coding	centrosomal protein 57 [Source:ZFIN;Acc:ZDB-GENE-070112-522]	-
ENSDARG00000033138	2.17112	51.7459	-4.50245	3.88E-08	7.40E-07	lyrm2	20	1196386	1199009	+	979	protein_coding	LYR motif containing 2 [Source:ZFIN;Acc:ZDB-GENE-040914-27]	-
ENSDARG00000058346	233.736	1262.38	-2.43262	3.92E-08	7.46E-07	sass6	22	10735909	10752471	-	3346	protein_coding	SAS-6 centriolar assembly protein [Source:ZFIN;Acc:ZDB-GENE-040426-2784]	-
novel.3932	45.4541	0.917475	5.44139	3.96E-08	7.54E-07	-	CHR_ALT_CTG1_1_44	59406300	59410926	-	1237	-	- && Q61468.1 RecName: Full=Mesothelin; AltName: Full=Pre-pro-megakaryocyte-potentiating factor; Contains: RecName: Full=Megakaryocyte-potentiating factor; Short=MPF; Contains: RecName: Full=Mesothelin, cleaved form; Flags: Precursor && -	-
ENSDARG00000043396	45.4541	0.917475	5.44139	3.96E-08	7.54E-07	fndc4a	20	19212962	19271872	+	1457	protein_coding	fibronectin type III domain containing 4a [Source:ZFIN;Acc:ZDB-GENE-041014-146]	fn3
ENSDARG00000101128	581.082	102.574	2.50053	3.98E-08	7.56E-07	si:dkey-211f22.5	22	20720808	20747062	+	619	protein_coding	si:dkey-211f22.5 [Source:ZFIN;Acc:ZDB-GENE-141216-381]	-
ENSDARG00000099148	1676.14	8691.61	-2.3744	3.99E-08	7.57E-07	bzw1b	9	426392	433915	+	2494	protein_coding	basic leucine zipper and W2 domains 1b [Source:ZFIN;Acc:ZDB-GENE-040426-2881]	-
novel.2874	9.74554	97.9534	-3.31388	4.01E-08	7.62E-07	-	CHR_ALT_CTG13_1_9	10366332	10608994	-	1798	-	- && B0K012.1 RecName: Full=Calmodulin-lysine N-methyltransferase; Short=CLNMT; Short=CaM KMT && -	-
ENSDARG00000025983	38.9616	252.286	-2.69133	4.02E-08	7.62E-07	l3mbtl3	20	2134816	2206310	+	3318	protein_coding	l(3)mbt-like 3 (Drosophila) [Source:ZFIN;Acc:ZDB-GENE-040724-127]	MBT
ENSDARG00000101979	1194.62	221.789	2.42858	4.02E-08	7.63E-07	eps8l3a	22	1186866	1203405	+	2383	protein_coding	EPS8-like 3a [Source:ZFIN;Acc:ZDB-GENE-091204-460]	SH3_1
ENSDARG00000058522	48.7003	304.038	-2.63939	4.04E-08	7.65E-07	shq1	6	44089189	44161262	-	4704	protein_coding	SHQ1, H/ACA ribonucleoprotein assembly factor [Source:ZFIN;Acc:ZDB-GENE-070112-1412]	-
ENSDARG00000024602	75.7523	444.509	-2.55104	4.04E-08	7.65E-07	zgc:162964	17	33375469	33386590	+	1701	protein_coding	zgc:162964 [Source:ZFIN;Acc:ZDB-GENE-030131-9798]	-
novel.5681	19.4842	152.478	-2.96077	4.05E-08	7.67E-07	-	CHR_ALT_CTG6_1_15	18524052	18529660	-	1561	-	- && Q8VCY6.1 RecName: Full=U3 small nucleolar RNA-associated protein 6 homolog; AltName: Full=Multiple hat domains protein && -	-
ENSDARG00000059259	310.563	50.8218	2.6082	4.08E-08	7.72E-07	pabpc4	17	25303671	25326685	-	4609	protein_coding	poly(A) binding protein, cytoplasmic 4 (inducible form) [Source:ZFIN;Acc:ZDB-GENE-030131-9663]	RRM_1
novel.612	1.39E-17	36.9595	-8.21746	4.11E-08	7.73E-07	-	16	41579994	41581351	+	1023	-	- && - && -	-
novel.3039	37.8795	1.39E-17	8.25231	4.11E-08	7.73E-07	-	CHR_ALT_CTG14_1_32	36766613	36821480	-	2110	-	- && Q6Y290.1 RecName: Full=E3 ubiquitin-protein ligase RNF130; AltName: Full=Goliath homolog; Short=R-goliath; AltName: Full=RING finger protein 130; Flags: Precursor && -	-
ENSDARG00000038956	1.39E-17	36.9595	-8.21746	4.11E-08	7.73E-07	fdx1b	5	22177033	22226645	+	973	protein_coding	ferredoxin 1b [Source:ZFIN;Acc:ZDB-GENE-060526-382]	-
ENSDARG00000034211	1.39E-17	36.9595	-8.21746	4.11E-08	7.73E-07	zgc:92480	22	26443235	26476078	+	2597	protein_coding	zgc:92480 [Source:ZFIN;Acc:ZDB-GENE-040801-227]	Peptidase_C2
novel.1670	1.39E-17	36.9595	-8.21746	4.11E-08	7.73E-07	-	3	48464599	48469058	-	739	-	- && - && -	-
ENSDARG00000094415	37.8795	1.39E-17	8.25231	4.11E-08	7.73E-07	si:ch211-264e16.2	18	15683157	15693240	+	4101	protein_coding	si:ch211-264e16.2 [Source:ZFIN;Acc:ZDB-GENE-060503-320]	-
ENSDARG00000097406	6.49933	81.3187	-3.62164	4.11E-08	7.74E-07	si:dkey-81e3.2	25	21517551	21523943	+	5345	protein_coding	si:dkey-81e3.2 [Source:ZFIN;Acc:ZDB-GENE-131119-24]	-
novel.2533	85.491	495.337	-2.53296	4.14E-08	7.79E-07	-	CHR_ALT_CTG11_1_25	36379490	36408164	+	2564	-	- && Q5T6C5.1 RecName: Full=Ataxin-7-like protein 2 && -	-
ENSDARG00000018312	180.714	984.212	-2.44451	4.21E-08	7.90E-07	rell1	7	61230013	61279523	-	2670	protein_coding	RELT like 1 [Source:ZFIN;Acc:ZDB-GENE-161213-2]	-
ENSDARG00000062549	142.841	18.4765	2.94164	4.21E-08	7.90E-07	acmsd	9	23244292	23253870	-	1571	protein_coding	aminocarboxymuconate semialdehyde decarboxylase [Source:ZFIN;Acc:ZDB-GENE-070410-103]	Amidohydro_2
ENSDARG00000103199	221.833	33.2629	2.73258	4.21E-08	7.90E-07	si:dkey-247k7.2	16	23339062	23346095	-	975	protein_coding	si:dkey-247k7.2 [Source:ZFIN;Acc:ZDB-GENE-031118-45]	-
ENSDARG00000039041	279.183	44.3527	2.65047	4.28E-08	8.03E-07	sfrp5	13	39911551	39947335	-	1976	protein_coding	secreted frizzled-related protein 5 [Source:ZFIN;Acc:ZDB-GENE-011108-2]	Fz
novel.5861	1451.07	7496.69	-2.36904	4.31E-08	8.07E-07	-	CHR_ALT_CTG6_2_12	33908488	33914072	-	2082	-	- && Q66HD3.1 RecName: Full=Nuclear autoantigenic sperm protein; Short=NASP && -	-
novel.5473	8.66347	92.4085	-3.39757	4.31E-08	8.07E-07	-	CHR_ALT_CTG5_1_47	45545574	45552792	+	508	-	- && - && -	-
ENSDARG00000099699	76.8343	6.46252	3.54481	4.31E-08	8.07E-07	BX649620.1	4	31095829	31097622	-	1668	lincRNA	-	-
ENSDARG00000097044	29.2229	204.23	-2.80015	4.32E-08	8.07E-07	CU468915.1	4	4963892	4966546	+	1683	lincRNA	-	-
ENSDARG00000091851	135.267	751.326	-2.47263	4.33E-08	8.09E-07	tsen2	11	588017	596505	-	769	protein_coding	TSEN2 tRNA splicing endonuclease subunit [Source:ZFIN;Acc:ZDB-GENE-060929-918]	-
ENSDARG00000082753	57634.7	11219.2	2.36096	4.35E-08	8.12E-07	NC_002333.17	MT	1020	1971	+	952	Mt_rRNA	-	-
novel.3689	18.4022	146.009	-2.9802	4.36E-08	8.14E-07	-	CHR_ALT_CTG18_1_5	8919400	8922696	+	761	-	- && Q9BU79.1 RecName: Full=Transmembrane protein 243; AltName: Full=MDR1- and mitochondrial taxol resistance-associated protein; Short=MM-TRAG && -	-
novel.440	168.811	23.0973	2.86246	4.42E-08	8.25E-07	-	14	3119627	3121159	+	1317	-	- && - && -	-
ENSDARG00000058351	458.808	79.4704	2.52739	4.43E-08	8.26E-07	tapbpl	16	9787383	9802998	-	4800	protein_coding	TAP binding protein (tapasin)-like [Source:ZFIN;Acc:ZDB-GENE-121003-1]	C1-set
novel.5077	427.427	73.0013	2.5475	4.45E-08	8.29E-07	-	CHR_ALT_CTG3_1_6	12998588	13001123	-	2536	-	- && - && -	-
ENSDARG00000080147	70.3419	5.53835	3.6355	4.46E-08	8.31E-07	RF00001	23	36491114	36491234	+	121	rRNA	-	-
ENSDARG00000043137	847.273	4399.86	-2.3764	4.47E-08	8.31E-07	cdca8	19	47771659	47782916	-	3272	protein_coding	cell division cycle associated 8 [Source:ZFIN;Acc:ZDB-GENE-041114-171]	-
novel.3699	365.749	61.9116	2.55999	4.49E-08	8.34E-07	-	CHR_ALT_CTG18_1_7	10967778	10970932	+	3155	-	- && - && -	-
ENSDARG00000014039	179.632	974.97	-2.43956	4.50E-08	8.36E-07	si:dkeyp-93d12.1	20	42537768	42561740	+	6462	protein_coding	si:dkeyp-93d12.1 [Source:ZFIN;Acc:ZDB-GENE-041014-303]	-
ENSDARG00000075898	3.25315	63.7599	-4.24443	4.50E-08	8.36E-07	spata7	17	2684992	2721464	-	6146	protein_coding	spermatogenesis associated 7 [Source:ZFIN;Acc:ZDB-GENE-050419-61]	-
ENSDARG00000086859	48.7003	302.19	-2.63059	4.50E-08	8.36E-07	qdprb2	1	24382651	24385979	+	1245	protein_coding	quinoid dihydropteridine reductase b2 [Source:ZFIN;Acc:ZDB-GENE-070720-19]	-
ENSDARG00000013144	6194.9	1202.31	2.36514	4.55E-08	8.44E-07	atp1b1a	6	29217392	29227487	+	2354	protein_coding	ATPase Na+/K+ transporting subunit beta 1a [Source:ZFIN;Acc:ZDB-GENE-001127-3]	-
ENSDARG00000099923	29.2229	203.306	-2.79361	4.67E-08	8.66E-07	zgc:154054	14	48862987	48921546	+	2760	protein_coding	zgc:154054 [Source:ZFIN;Acc:ZDB-GENE-061103-283]	-
ENSDARG00000076189	739.066	134.919	2.45244	4.72E-08	8.73E-07	ccdc88b	14	45702521	45772506	+	5068	protein_coding	coiled-coil domain containing 88B [Source:ZFIN;Acc:ZDB-GENE-080303-31]	-
ENSDARG00000076532	3417.21	658.911	2.37442	4.72E-08	8.74E-07	si:ch211-222l21.1	11	40677616	40696136	-	1845	protein_coding	si:ch211-222l21.1 [Source:ZFIN;Acc:ZDB-GENE-030131-247]	-
ENSDARG00000039483	183.96	26.7939	2.7733	4.73E-08	8.75E-07	si:dkey-51a16.9	13	25428677	25438298	+	4165	protein_coding	si:dkey-51a16.9 [Source:ZFIN;Acc:ZDB-GENE-030616-560]	-
novel.4177	208.848	1120.06	-2.42241	4.76E-08	8.79E-07	-	CHR_ALT_CTG21_2_4	22114692	22121207	-	1972	-	- && Q8IXU6.1 RecName: Full=Solute carrier family 35 member F2 && PF06027:Solute carrier family 35	-
ENSDARG00000056690	302.989	49.8976	2.599	4.76E-08	8.79E-07	mtmr1a	7	25858380	25878560	+	4081	protein_coding	myotubularin related protein 1a [Source:ZFIN;Acc:ZDB-GENE-050522-518]	GRAM
ENSDARG00000087869	440.412	2304.82	-2.38742	4.76E-08	8.79E-07	si:ch211-11k18.4	3	26173069	26184018	-	4400	protein_coding	si:ch211-11k18.4 [Source:ZFIN;Acc:ZDB-GENE-070912-22]	-
ENSDARG00000060192	36.7975	239.348	-2.69761	4.78E-08	8.82E-07	rpusd1	3	35542067	35549478	+	1714	protein_coding	RNA pseudouridylate synthase domain containing 1 [Source:ZFIN;Acc:ZDB-GENE-060929-444]	-
ENSDARG00000059774	503.173	88.7119	2.50206	4.79E-08	8.83E-07	dub	21	22917221	22951646	-	2303	protein_coding	duboraya [Source:ZFIN;Acc:ZDB-GENE-060825-81]	-
ENSDARG00000115205	1269.28	6518.94	-2.36052	4.83E-08	8.90E-07	A2ML1 (1 of many)	3	3415921	3428944	-	4543	protein_coding	zgc:171445 [Source:ZFIN;Acc:ZDB-GENE-080205-2]	A2M_comp
ENSDARG00000041869	114.707	13.8558	3.03729	4.90E-08	9.02E-07	tnfrsf19	15	8235531	8309217	-	3353	protein_coding	tumor necrosis factor receptor superfamily, member 19 [Source:ZFIN;Acc:ZDB-GENE-030131-6760]	-
ENSDARG00000092862	81.1627	7.38668	3.43453	4.94E-08	9.08E-07	si:ch211-260p9.3	18	13300768	13321062	+	3048	protein_coding	si:ch211-260p9.3 [Source:ZFIN;Acc:ZDB-GENE-050419-185]	PI-PLC-X
ENSDARG00000005274	69.2598	408.467	-2.55814	4.94E-08	9.08E-07	rad52	25	21098675	21115213	+	2434	protein_coding	RAD52 homolog, DNA repair protein [Source:ZFIN;Acc:ZDB-GENE-050731-10]	-
ENSDARG00000059933	1359.1	256.907	2.40272	4.95E-08	9.09E-07	plpp3	20	7964356	8024582	-	4628	protein_coding	phospholipid phosphatase 3 [Source:ZFIN;Acc:ZDB-GENE-060526-241]	-
ENSDARG00000105748	23.8125	170.961	-2.83786	4.97E-08	9.13E-07	nmnat1	23	29561918	29569842	-	1245	protein_coding	nicotinamide nucleotide adenylyltransferase 1 [Source:ZFIN;Acc:ZDB-GENE-050417-101]	CTP_transf_2
ENSDARG00000061796	260.787	41.5803	2.64502	4.99E-08	9.15E-07	rasgrp4	18	35742838	35802483	+	3445	protein_coding	RAS guanyl releasing protein 4 [Source:ZFIN;Acc:ZDB-GENE-050419-110]	C1_1
ENSDARG00000031952	3557.88	688.484	2.36929	5.01E-08	9.18E-07	mb	1	55137943	55145085	+	1490	protein_coding	myoglobin [Source:ZFIN;Acc:ZDB-GENE-040426-1430]	-
novel.355	2.17112	50.8218	-4.47652	5.07E-08	9.28E-07	-	13	17732261	17736858	+	441	-	- && - && -	-
ENSDARG00000100822	51.9466	2.76583	4.16763	5.07E-08	9.28E-07	mapk15	19	46240171	46257880	+	2293	protein_coding	mitogen-activated protein kinase 15 [Source:ZFIN;Acc:ZDB-GENE-050522-307]	Pkinase
ENSDARG00000090156	51.9466	1.84164	4.7219	5.07E-08	9.28E-07	pttg1ipa	6	11078693	11091449	-	1227	protein_coding	PTTG1 interacting protein a [Source:ZFIN;Acc:ZDB-GENE-030131-505]	-
ENSDARG00000053091	714.178	130.299	2.45325	5.25E-08	9.60E-07	si:ch211-204c21.1	5	43860564	43959972	-	7023	protein_coding	si:ch211-204c21.1 [Source:ZFIN;Acc:ZDB-GENE-030429-35]	-
ENSDARG00000044437	130.938	717.133	-2.45232	5.26E-08	9.61E-07	cdca5	5	67175283	67180800	-	1655	protein_coding	cell division cycle associated 5 [Source:ZFIN;Acc:ZDB-GENE-030131-235]	-
ENSDARG00000060748	32.4692	217.169	-2.73732	5.26E-08	9.61E-07	tsfm	6	39897543	39903431	-	1869	protein_coding	Ts translation elongation factor, mitochondrial [Source:ZFIN;Acc:ZDB-GENE-061215-17]	-
ENSDARG00000045254	180.714	971.274	-2.42543	5.27E-08	9.62E-07	zmp:0000000624	24	37700259	37708345	+	777	protein_coding	zmp:0000000624 [Source:ZFIN;Acc:ZDB-GENE-130530-627]	-
ENSDARG00000089043	692.536	126.602	2.45034	5.33E-08	9.71E-07	ptpn6	16	31720042	31756963	-	3214	protein_coding	protein tyrosine phosphatase, non-receptor type 6 [Source:ZFIN;Acc:ZDB-GENE-030131-7513]	Y_phosphatase
ENSDARG00000013457	308.399	1620.03	-2.39271	5.33E-08	9.71E-07	mtrex	10	8197827	8266094	+	3542	protein_coding	Mtr4 exosome RNA helicase [Source:ZFIN;Acc:ZDB-GENE-040426-2854]	DEAD
ENSDARG00000045696	11.9097	107.195	-3.15759	5.34E-08	9.71E-07	mrpl23	25	23777469	23815949	+	1119	protein_coding	mitochondrial ribosomal protein L23 [Source:ZFIN;Acc:ZDB-GENE-040625-12]	-
ENSDARG00000103609	1.08909	43.4286	-5.17386	5.34E-08	9.71E-07	MIB2	8	53862745	53896982	-	2670	protein_coding	mindbomb E3 ubiquitin protein ligase 2 [Source:HGNC Symbol;Acc:HGNC:30577]	ZZ
ENSDARG00000089536	1.08909	43.4286	-5.17386	5.34E-08	9.71E-07	erbb4b	9	39313944	39624173	-	4902	protein_coding	erb-b2 receptor tyrosine kinase 4b [Source:ZFIN;Acc:ZDB-GENE-030918-5]	Pkinase_Tyr
ENSDARG00000036427	166.647	23.0973	2.84386	5.36E-08	9.74E-07	slc3a2a	7	20524064	20530447	+	2303	protein_coding	solute carrier family 3 (amino acid transporter heavy chain), member 2a [Source:ZFIN;Acc:ZDB-GENE-000831-3]	-
ENSDARG00000060168	14.0738	123.83	-3.12677	5.36E-08	9.74E-07	fam160b1	13	43610350	43637371	-	2625	protein_coding	family with sequence similarity 160, member B1 [Source:ZFIN;Acc:ZDB-GENE-070424-63]	-
ENSDARG00000096603	669.813	3449.84	-2.3645	5.38E-08	9.76E-07	bmb	25	36292057	36310015	+	3148	protein_coding	brambleberry [Source:ZFIN;Acc:ZDB-GENE-030131-5577]	-
ENSDARG00000074635	986.861	184.823	2.41585	5.39E-08	9.77E-07	abca1a	1	52560549	52628407	+	10133	protein_coding	ATP-binding cassette, sub-family A (ABC1), member 1A [Source:ZFIN;Acc:ZDB-GENE-031006-12]	ABC_tran
novel.2014	146.087	19.4007	2.9041	5.42E-08	9.82E-07	-	6	1516583	1527941	-	1895	-	- && Q8NCM2.3 RecName: Full=Potassium voltage-gated channel subfamily H member 5; AltName: Full=Ether-a-go-go potassium channel 2; Short=hEAG2; AltName: Full=Voltage-gated potassium channel subunit Kv10.2 && PF00520:Ion transport protein	Ion_trans
ENSDARG00000062423	18.4022	144.161	-2.96184	5.42E-08	9.82E-07	zgc:153901	9	24208533	24212884	+	1673	protein_coding	zgc:153901 [Source:ZFIN;Acc:ZDB-GENE-060929-820]	-
ENSDARG00000040466	233.736	36.9595	2.65648	5.43E-08	9.83E-07	vil1	9	44907768	44953664	-	6769	protein_coding	villin 1 [Source:ZFIN;Acc:ZDB-GENE-040426-799]	-
novel.24	86.573	8.31083	3.36023	5.49E-08	9.93E-07	-	1	52711632	52713775	+	567	-	- && - && -	-
ENSDARG00000074818	86.573	8.31083	3.36023	5.49E-08	9.93E-07	si:cabz01036022.1	7	6480212	6521757	+	3426	protein_coding	si:cabz01036022.1 [Source:ZFIN;Acc:ZDB-GENE-160113-144]	-
novel.1360	101.722	568.345	-2.4808	5.49E-08	9.93E-07	-	23	24200690	24202259	+	1516	-	- && - && -	-
ENSDARG00000076828	69.2598	5.53835	3.61318	5.50E-08	9.93E-07	zgc:194101	1	52429810	52431220	-	777	protein_coding	zgc:194101 [Source:ZFIN;Acc:ZDB-GENE-080723-68]	-
ENSDARG00000097902	129.856	710.664	-2.45121	5.50E-08	9.93E-07	si:ch73-204p21.2	17	16046132	16084578	+	2505	protein_coding	si:ch73-204p21.2 [Source:ZFIN;Acc:ZDB-GENE-050208-49]	-
ENSDARG00000043249	665.484	121.057	2.45741	5.55E-08	1.00E-06	irf1b	21	45626136	45633317	+	2946	protein_coding	interferon regulatory factor 1b [Source:ZFIN;Acc:ZDB-GENE-041114-13]	IRF
ENSDARG00000077778	113.625	12.9316	3.12225	5.61E-08	1.01E-06	adamts9	11	19157879	19227802	+	10565	protein_coding	ADAM metallopeptidase with thrombospondin type 1 motif, 9 [Source:ZFIN;Acc:ZDB-GENE-070814-6]	TSP_1
ENSDARG00000027041	134.184	17.5524	2.92501	5.73E-08	1.03E-06	pcdh17	11	32576300	32723851	-	5398	protein_coding	protocadherin 17 [Source:ZFIN;Acc:ZDB-GENE-090608-3]	Cadherin
novel.1913	451.233	79.4704	2.50338	5.74E-08	1.03E-06	-	5	1421954	1425746	-	3138	-	- && - && -	-
novel.3850	1.39E-17	35.1112	-8.14372	5.79E-08	1.03E-06	-	CHR_ALT_CTG1_1_21	22713819	22714805	-	987	-	- && - && -	-
ENSDARG00000105242	1.39E-17	36.0354	-8.18106	5.79E-08	1.03E-06	BX088547.1	4	69818495	69822681	-	755	lincRNA	-	-
ENSDARG00000098326	1.39E-17	36.0354	-8.18106	5.79E-08	1.03E-06	CU280645.1	7	14995849	15084375	-	1350	lincRNA	-	-
ENSDARG00000079034	1.39E-17	36.0354	-8.18106	5.79E-08	1.03E-06	si:dkey-19b23.11	7	20577694	20582921	-	3266	protein_coding	si:dkey-19b23.11 [Source:ZFIN;Acc:ZDB-GENE-030131-6199]	Zona_pellucida
ENSDARG00000041239	1.39E-17	36.0354	-8.18106	5.79E-08	1.03E-06	wdr20b	20	54036981	54051196	+	2723	protein_coding	WD repeat domain 20b [Source:ZFIN;Acc:ZDB-GENE-041014-234]	-
ENSDARG00000017365	1.39E-17	36.0354	-8.18106	5.79E-08	1.03E-06	slc23a2	8	42917515	42986689	+	4114	protein_coding	solute carrier family 23 (ascorbic acid transporter), member 2 [Source:ZFIN;Acc:ZDB-GENE-090521-3]	-
ENSDARG00000097733	1.39E-17	36.0354	-8.18106	5.79E-08	1.03E-06	CR932000.1	11	25368296	25408896	-	6057	antisense	-	Homeobox
novel.620	1.39E-17	36.0354	-8.18106	5.79E-08	1.03E-06	-	16	52279285	52285947	+	694	-	- && - && -	-
novel.3318	1.39E-17	36.0354	-8.18106	5.79E-08	1.03E-06	-	CHR_ALT_CTG16_1_8	13613906	13614803	+	780	-	- && - && -	-
novel.3601	1.39E-17	36.0354	-8.18106	5.79E-08	1.03E-06	-	CHR_ALT_CTG18_1_23	21164128	21169591	+	1070	-	- && - && -	-
novel.5719	1.39E-17	36.0354	-8.18106	5.79E-08	1.03E-06	-	CHR_ALT_CTG6_1_24	28934239	28946184	-	590	-	- && Q7SXV1.1 RecName: Full=TBC1 domain family member 23 && -	-
novel.5790	1.39E-17	36.0354	-8.18106	5.79E-08	1.03E-06	-	CHR_ALT_CTG6_1_40	39675098	39677471	-	303	-	- && Q14674.3 RecName: Full=Separin; AltName: Full=Caspase-like protein ESPL1; AltName: Full=Extra spindle poles-like 1 protein; AltName: Full=Separase && -	-
novel.5791	1.39E-17	36.0354	-8.18106	5.79E-08	1.03E-06	-	CHR_ALT_CTG6_1_40	39677713	39682937	-	851	-	- && Q14674.3 RecName: Full=Separin; AltName: Full=Caspase-like protein ESPL1; AltName: Full=Extra spindle poles-like 1 protein; AltName: Full=Separase && -	-
novel.5901	1.39E-17	36.0354	-8.18106	5.79E-08	1.03E-06	-	CHR_ALT_CTG6_2_4	18570922	18572700	+	1271	-	- && - && -	-
novel.6172	1.39E-17	36.0354	-8.18106	5.79E-08	1.03E-06	-	CHR_ALT_CTG8_1_1	16715367	16718309	-	543	-	- && Q803Q4.1 RecName: Full=DEP domain-containing protein 1A && -	-
ENSDARG00000098142	1.39E-17	35.1112	-8.14372	5.79E-08	1.03E-06	CR391944.1	3	146153	147368	-	843	protein_coding	-	zf-C2H2
ENSDARG00000043527	1.39E-17	35.1112	-8.14372	5.79E-08	1.03E-06	plpp6	20	15142972	15161669	-	1714	protein_coding	phospholipid phosphatase 6 [Source:ZFIN;Acc:ZDB-GENE-040724-247]	-
ENSDARG00000097874	1.39E-17	35.1112	-8.14372	5.79E-08	1.03E-06	BX548170.1	17	40021476	40022224	-	507	lincRNA	-	-
ENSDARG00000088160	1.39E-17	35.1112	-8.14372	5.79E-08	1.03E-06	CABZ01056629.1	15	433035	434503	-	1469	protein_coding	-	-
ENSDARG00000113246	137.431	748.554	-2.44442	5.83E-08	1.04E-06	CABZ01051901.1	KZ115980.1	559	11063	+	5176	protein_coding	-	Zona_pellucida
ENSDARG00000053934	45.4541	282.783	-2.63415	5.84E-08	1.04E-06	hdhd3	6	41014791	41021880	-	5478	protein_coding	haloacid dehalogenase-like hydrolase domain containing 3 [Source:ZFIN;Acc:ZDB-GENE-040724-118]	-
ENSDARG00000074390	119.035	14.7799	2.99837	5.86E-08	1.04E-06	tmem176l.4	16	46649469	46664465	-	3726	protein_coding	transmembrane protein 176l.4 [Source:ZFIN;Acc:ZDB-GENE-030131-3532]	-
ENSDARG00000042807	119.035	14.7799	2.99837	5.86E-08	1.04E-06	slc16a4	8	24745041	24779395	+	3100	protein_coding	solute carrier family 16, member 4 [Source:ZFIN;Acc:ZDB-GENE-070112-602]	MFS_1
ENSDARG00000090447	188.288	1005.47	-2.41614	5.89E-08	1.05E-06	mtbp	16	15097763	15147228	+	2852	protein_coding	MDM2 binding protein [Source:ZFIN;Acc:ZDB-GENE-120724-1]	-
ENSDARG00000071724	107.133	595.145	-2.47258	6.05E-08	1.07E-06	ankha	24	10349147	10394277	-	3161	protein_coding	ANKH inorganic pyrophosphate transport regulator a [Source:ZFIN;Acc:ZDB-GENE-050913-33]	-
ENSDARG00000045695	338.697	57.2908	2.56083	6.11E-08	1.08E-06	myca	24	10413484	10416284	+	2100	protein_coding	MYC proto-oncogene, bHLH transcription factor a [Source:ZFIN;Acc:ZDB-GENE-990415-162]	Myc_N
ENSDARG00000033285	229.407	1209.7	-2.39809	6.14E-08	1.09E-06	gsto2	13	25396896	25402772	+	1088	protein_coding	glutathione S-transferase omega 2 [Source:ZFIN;Acc:ZDB-GENE-041114-67]	GST_C
ENSDARG00000054929	221.833	34.1871	2.6932	6.16E-08	1.09E-06	zgc:110540	21	26485849	26490186	-	1584	protein_coding	zgc:110540 [Source:ZFIN;Acc:ZDB-GENE-050327-77]	-
ENSDARG00000011449	278.101	45.2769	2.6152	6.16E-08	1.09E-06	fes	7	14211322	14266466	+	4553	protein_coding	FES proto-oncogene, tyrosine kinase [Source:ZFIN;Acc:ZDB-GENE-100812-10]	Pkinase_Tyr
ENSDARG00000100918	299.742	1560.88	-2.38012	6.16E-08	1.09E-06	prc1a	25	7435291	7461466	+	4624	protein_coding	protein regulator of cytokinesis 1a [Source:ZFIN;Acc:ZDB-GENE-020801-3]	-
ENSDARG00000016598	180.714	26.7939	2.74763	6.17E-08	1.09E-06	ckmt1	25	21829777	21847553	+	2287	protein_coding	creatine kinase, mitochondrial 1 [Source:ZFIN;Acc:ZDB-GENE-030131-611]	-
ENSDARG00000004251	152.58	821.562	-2.42792	6.17E-08	1.09E-06	dhfr	5	26138313	26146488	+	1734	protein_coding	dihydrofolate reductase [Source:ZFIN;Acc:ZDB-GENE-010406-5]	-
ENSDARG00000062168	34.6333	225.486	-2.69874	6.20E-08	1.09E-06	tmem168b	25	21750386	21763750	-	3271	protein_coding	transmembrane protein 168b [Source:ZFIN;Acc:ZDB-GENE-090406-3]	-
ENSDARG00000102050	179.632	956.487	-2.41196	6.28E-08	1.11E-06	LO017850.1	23	45937468	45955177	-	2452	protein_coding	-	-
ENSDARG00000036070	21.6484	158.023	-2.86117	6.40E-08	1.13E-06	znrd1	19	27334527	27339872	-	981	protein_coding	zinc ribbon domain containing 1 [Source:ZFIN;Acc:ZDB-GENE-050320-131]	-
ENSDARG00000004874	145.005	784.596	-2.43491	6.41E-08	1.13E-06	spata6l	7	69478914	69494504	+	2543	protein_coding	spermatogenesis associated 6-like [Source:ZFIN;Acc:ZDB-GENE-040426-1369]	-
ENSDARG00000092846	165.565	884.404	-2.4165	6.47E-08	1.14E-06	zgc:162611	25	35097162	35101673	-	2025	protein_coding	zgc:162611 [Source:ZFIN;Acc:ZDB-GENE-070410-87]	-
ENSDARG00000043687	123.364	673.698	-2.44809	6.48E-08	1.14E-06	si:ch211-59d15.9	20	9124369	9125663	+	1212	protein_coding	si:ch211-59d15.9 [Source:ZFIN;Acc:ZDB-GENE-041014-27]	-
ENSDARG00000043666	141.759	763.34	-2.42794	6.54E-08	1.15E-06	abt1	8	8483664	8489886	-	1731	protein_coding	activator of basal transcription 1 [Source:ZFIN;Acc:ZDB-GENE-050522-127]	-
ENSDARG00000091280	85.491	8.31083	3.34211	6.54E-08	1.15E-06	si:ch211-66k16.27	2	45441007	45448291	+	1149	protein_coding	si:ch211-66k16.27 [Source:ZFIN;Acc:ZDB-GENE-120709-9]	CARD
ENSDARG00000038812	122.282	667.229	-2.44687	6.64E-08	1.16E-06	e2f5	2	31676790	31686403	-	3275	protein_coding	E2F transcription factor 5 [Source:ZFIN;Acc:ZDB-GENE-030828-3]	E2F_TDP
ENSDARG00000028894	49.7824	300.342	-2.59012	6.64E-08	1.16E-06	mrgbp	23	15899693	15916391	-	1507	protein_coding	MRG/MORF4L binding protein [Source:ZFIN;Acc:ZDB-GENE-040426-1698]	-
ENSDARG00000090612	50.8645	1.84164	4.6916	6.64E-08	1.16E-06	FO904898.3	22	6843363	6854956	+	1400	protein_coding	-	-
ENSDARG00000079779	2.17112	49.8976	-4.45011	6.64E-08	1.16E-06	radil	1	7847787	7894255	-	4032	protein_coding	Ras association and DIL domains [Source:ZFIN;Acc:ZDB-GENE-071206-1]	DIL
ENSDARG00000056130	2.17112	49.8976	-4.45011	6.64E-08	1.16E-06	neurog1	14	26703331	26704829	-	1393	protein_coding	neurogenin 1 [Source:ZFIN;Acc:ZDB-GENE-990415-174]	HLH
ENSDARG00000044528	50.8645	2.76583	4.13733	6.64E-08	1.16E-06	slc15a1b	6	12556427	12588044	-	2631	protein_coding	solute carrier family 15 (oligopeptide transporter), member 1b [Source:ZFIN;Acc:ZDB-GENE-030131-4661]	-
ENSDARG00000092924	2533.15	12727.4	-2.32888	6.66E-08	1.16E-06	zgc:171474	24	10010630	10014624	-	3838	protein_coding	zgc:171474 [Source:ZFIN;Acc:ZDB-GENE-080215-16]	-
ENSDARG00000097289	174.221	25.8697	2.74527	6.67E-08	1.17E-06	BX629344.1	15	34881013	34885624	-	2431	protein_coding	-	-
ENSDARG00000016541	68.1777	5.53835	3.5905	6.79E-08	1.19E-06	sash3	14	33568838	33585809	-	1558	protein_coding	SAM and SH3 domain containing 3 [Source:ZFIN;Acc:ZDB-GENE-130411-1]	-
ENSDARG00000076913	205.602	1081.25	-2.39412	6.86E-08	1.20E-06	eme1	12	21669385	21684255	-	5331	protein_coding	essential meiotic structure-specific endonuclease 1 [Source:ZFIN;Acc:ZDB-GENE-030131-3191]	-
novel.3616	9.74554	1.39E-17	6.30656	0.00417417	0.0118023	-	CHR_ALT_CTG18_1_25	22349546	22350694	+	215	-	- && Q5XHY1.2 RecName: Full=Capping protein, Arp2/3 and myosin-I linker protein 3; AltName: Full=Capping protein regulator and myosin 1 linker protein 3; AltName: Full=Leucine-rich repeat-containing protein 16B && -	-
ENSDARG00000105724	19.4842	147.857	-2.91641	6.87E-08	1.20E-06	FP074874.3	4	76387059	76387963	-	759	lincRNA	-	-
ENSDARG00000006983	153.662	21.249	2.84653	6.98E-08	1.21E-06	celf3b	16	1334431	1359903	+	1419	protein_coding	cugbp, Elav-like family member 3b [Source:ZFIN;Acc:ZDB-GENE-110408-50]	RRM_1
ENSDARG00000069706	371.159	1908.36	-2.36186	7.05E-08	1.23E-06	prmt6	24	29352039	29353521	+	1483	protein_coding	protein arginine methyltransferase 6 [Source:ZFIN;Acc:ZDB-GENE-040914-7]	-
novel.4694	31.3871	208.851	-2.72973	7.06E-08	1.23E-06	-	CHR_ALT_CTG24_1_9	21970798	21975495	+	1136	-	- && P49431.1 RecName: Full=Diamine acetyltransferase 1; AltName: Full=Polyamine N-acetyltransferase 1; AltName: Full=Putrescine acetyltransferase; AltName: Full=Spermidine/spermine N(1)-acetyltransferase 1; Short=SSAT; Short=SSAT-1 && PF00583:Acetyltransferase (GNAT) family	Acetyltransf_1
ENSDARG00000037455	3.25315	61.9116	-4.20208	7.08E-08	1.23E-06	ugt8	1	20556067	20593778	-	5298	protein_coding	UDP glycosyltransferase 8 [Source:ZFIN;Acc:ZDB-GENE-060616-129]	UDPGT
ENSDARG00000096530	3.25315	61.9116	-4.20208	7.08E-08	1.23E-06	AL929396.1	1	6665033	6668168	+	920	lincRNA	-	-
ENSDARG00000028912	62.7673	4.61419	3.72813	7.08E-08	1.23E-06	si:dkey-10h3.2	7	5699624	5711197	-	3077	protein_coding	si:dkey-10h3.2 [Source:ZFIN;Acc:ZDB-GENE-060503-142]	-
ENSDARG00000056615	930.593	176.506	2.39755	7.11E-08	1.23E-06	cybb	11	29795155	29818866	-	4284	protein_coding	cytochrome b-245, beta polypeptide (chronic granulomatous disease) [Source:ZFIN;Acc:ZDB-GENE-040426-1380]	Ferric_reduct
ENSDARG00000101652	445.823	2276.17	-2.35177	7.13E-08	1.24E-06	haus6	7	59156413	59165640	-	3355	protein_coding	HAUS augmin-like complex, subunit 6 [Source:ZFIN;Acc:ZDB-GENE-030131-5517]	-
ENSDARG00000060893	80.0806	7.38668	3.41519	7.14E-08	1.24E-06	col8a2	19	35496282	35596207	-	3045	protein_coding	collagen, type VIII, alpha 2 [Source:ZFIN;Acc:ZDB-GENE-060503-488]	Collagen
ENSDARG00000045837	400.375	70.2289	2.50895	7.15E-08	1.24E-06	si:dkey-14d8.20	4	5392094	5494298	+	8657	protein_coding	si:dkey-14d8.20 [Source:ZFIN;Acc:ZDB-GENE-041210-146]	SRCR
ENSDARG00000040251	1015	193.141	2.39294	7.21E-08	1.25E-06	ctsk	16	29492749	29502787	+	2397	protein_coding	cathepsin K [Source:ZFIN;Acc:ZDB-GENE-001205-4]	Peptidase_C1
ENSDARG00000000380	43.2899	0.917475	5.37119	7.22E-08	1.25E-06	pde6a	14	25005403	25035010	-	3984	protein_coding	phosphodiesterase 6A, cGMP-specific, rod, alpha [Source:ZFIN;Acc:ZDB-GENE-030616-42]	GAF
ENSDARG00000087152	43.2899	0.917475	5.37119	7.22E-08	1.25E-06	sowahd	14	33329420	33331494	+	1765	protein_coding	sosondowah ankyrin repeat domain family d [Source:ZFIN;Acc:ZDB-GENE-120215-42]	-
novel.821	43.2899	0.917475	5.37119	7.22E-08	1.25E-06	-	18	37432819	37433680	+	559	-	- && - && -	-
ENSDARG00000059773	43.2899	0.917475	5.37119	7.22E-08	1.25E-06	si:ch211-278a6.1	3	37235924	37476475	-	9262	protein_coding	si:ch211-278a6.1 [Source:ZFIN;Acc:ZDB-GENE-060503-699]	-
ENSDARG00000042864	467.464	2383.37	-2.34979	7.27E-08	1.25E-06	rpl7l1	20	36675083	36679233	-	1863	protein_coding	ribosomal protein L7-like 1 [Source:ZFIN;Acc:ZDB-GENE-030131-970]	-
ENSDARG00000074456	45.4541	278.162	-2.61039	7.37E-08	1.27E-06	setd9	10	2684958	2691375	+	582	protein_coding	SET domain containing 9 [Source:ZFIN;Acc:ZDB-GENE-120727-15]	-
novel.1245	2302.67	452.826	2.34593	7.39E-08	1.27E-06	-	21	43850562	43853021	-	2460	-	- && - && -	-
ENSDARG00000054632	549.702	100.726	2.44665	7.39E-08	1.27E-06	fli1a	18	48423973	48487875	+	3245	protein_coding	Fli-1 proto-oncogene, ETS transcription factor a [Source:ZFIN;Acc:ZDB-GENE-980526-426]	Ets
ENSDARG00000104765	98.4759	543.393	-2.46278	7.40E-08	1.27E-06	chek1	21	22558187	22565170	+	1754	protein_coding	checkpoint kinase 1 [Source:ZFIN;Acc:ZDB-GENE-040426-896]	Pkinase
ENSDARG00000103775	862.422	163.568	2.39755	7.55E-08	1.30E-06	CABZ01118001.1	KN150104.1	1741	17962	+	5656	protein_coding	-	-
ENSDARG00000035151	199.109	30.4905	2.70179	7.56E-08	1.30E-06	si:dkey-261j4.3	5	61630696	61638125	-	1878	protein_coding	si:dkey-261j4.3 [Source:ZFIN;Acc:ZDB-GENE-060531-124]	-
ENSDARG00000069852	29.2229	197.761	-2.75374	7.56E-08	1.30E-06	lipt2	15	4957784	4969525	-	1530	protein_coding	lipoyl(octanoyl) transferase 2 [Source:ZFIN;Acc:ZDB-GENE-060312-18]	BPL_LipA_LipB
ENSDARG00000036386	234.818	1218.95	-2.37545	7.56E-08	1.30E-06	rbm4.1	7	22801465	22806803	+	1705	protein_coding	RNA binding motif protein 4.1 [Source:ZFIN;Acc:ZDB-GENE-030131-3902]	RRM_1
novel.1311	203.437	31.4146	2.68991	7.59E-08	1.30E-06	-	22	6779502	6785291	-	2752	-	- && - && -	-
ENSDARG00000053293	116.871	14.7799	2.97192	7.63E-08	1.31E-06	ftr14	2	43131147	43135700	-	2490	protein_coding	finTRIM family, member 14 [Source:ZFIN;Acc:ZDB-GENE-060512-201]	SPRY
ENSDARG00000099194	385.226	1968.43	-2.35292	7.68E-08	1.32E-06	CABZ01058261.1	25	3648497	3672560	+	2448	protein_coding	-	-
ENSDARG00000089838	248.885	40.6561	2.60997	7.77E-08	1.33E-06	si:dkey-262k9.4	15	36506014	36533437	-	2043	protein_coding	si:dkey-262k9.4 [Source:ZFIN;Acc:ZDB-GENE-131121-545]	-
ENSDARG00000103595	5.41726	72.0772	-3.70551	7.78E-08	1.33E-06	sfxn5a	13	15020822	15082024	-	1425	protein_coding	sideroflexin 5a [Source:ZFIN;Acc:ZDB-GENE-090312-174]	-
ENSDARG00000061773	84.4089	8.31083	3.32376	7.79E-08	1.33E-06	neurl1ab	17	20500229	20518626	+	2553	protein_coding	neuralized E3 ubiquitin protein ligase 1Ab [Source:ZFIN;Acc:ZDB-GENE-060929-1210]	-
ENSDARG00000074329	84.4089	8.31083	3.32376	7.79E-08	1.33E-06	arvcfa	10	466926	505370	+	3004	protein_coding	ARVCF, delta catenin family member a [Source:ZFIN;Acc:ZDB-GENE-091113-43]	Arm
ENSDARG00000044457	84.4089	8.31083	3.32376	7.79E-08	1.33E-06	gfi1ab	6	29004062	29007493	-	1228	protein_coding	growth factor independent 1A transcription repressor b [Source:ZFIN;Acc:ZDB-GENE-040116-8]	zf-C2H2
ENSDARG00000020981	14.0738	120.133	-3.08309	7.83E-08	1.34E-06	slc35a3b	2	9990491	10040264	+	1968	protein_coding	solute carrier family 35 (UDP-N-acetylglucosamine (UDP-GlcNAc) transporter), member A3b [Source:ZFIN;Acc:ZDB-GENE-050417-460]	-
ENSDARG00000045836	1143.76	220.865	2.37184	7.84E-08	1.34E-06	mapk11	4	5506946	5522437	+	2530	protein_coding	mitogen-activated protein kinase 11 [Source:ZFIN;Acc:ZDB-GENE-040625-75]	Pkinase
novel.219	100.64	11.0833	3.16747	7.89E-08	1.35E-06	-	11	78214	79357	-	901	-	- && Q13683.3 RecName: Full=Integrin alpha-7; Contains: RecName: Full=Integrin alpha-7 heavy chain; Contains: RecName: Full=Integrin alpha-7 light chain; Contains: RecName: Full=Integrin alpha-7 70 kDa form; Flags: Precursor && -	-
ENSDARG00000069681	76.8343	431.571	-2.488	8.03E-08	1.37E-06	pcgf6	13	28682614	28689717	-	1978	protein_coding	polycomb group ring finger 6 [Source:ZFIN;Acc:ZDB-GENE-060526-178]	-
ENSDARG00000108038	571.344	105.347	2.43772	8.05E-08	1.37E-06	CABZ01109481.1	14	1524220	1535430	-	3078	protein_coding	-	Ded_cyto
ENSDARG00000088924	141.759	753.175	-2.4086	8.15E-08	1.38E-06	si:dkey-185e18.7	14	4163773	4177311	-	2713	protein_coding	si:dkey-185e18.7 [Source:ZFIN;Acc:ZDB-GENE-141215-72]	-
ENSDARG00000057789	132.02	17.5524	2.90158	8.16E-08	1.38E-06	lyz	24	24035863	24038800	-	603	protein_coding	lysozyme [Source:ZFIN;Acc:ZDB-GENE-020515-2]	-
ENSDARG00000052386	1.39E-17	34.1871	-8.10538	8.20E-08	1.38E-06	cldnd1b	1	52481332	52486995	+	1797	protein_coding	claudin domain containing 1b [Source:ZFIN;Acc:ZDB-GENE-040808-4]	-
ENSDARG00000092801	35.7154	1.39E-17	8.16771	8.20E-08	1.38E-06	CR855277.2	16	22009140	22012320	-	335	lincRNA	-	-
ENSDARG00000074721	1.39E-17	34.1871	-8.10538	8.20E-08	1.38E-06	rassf9	18	16314591	16320585	-	1293	protein_coding	Ras association (RalGDS/AF-6) domain family (N-terminal) member 9 [Source:ZFIN;Acc:ZDB-GENE-091204-470]	-
ENSDARG00000100000	35.7154	1.39E-17	8.16771	8.20E-08	1.38E-06	CR352226.5	22	6527414	6529377	-	1893	lincRNA	-	-
novel.110	35.7154	1.39E-17	8.16771	8.20E-08	1.38E-06	-	10	542300	543193	+	719	-	- && - && -	-
novel.4827	1.39E-17	34.1871	-8.10538	8.20E-08	1.38E-06	-	CHR_ALT_CTG25_2_2	21105455	21113976	+	711	-	- && - && -	-
novel.1118	35.7154	1.39E-17	8.16771	8.20E-08	1.38E-06	-	20	54946274	54963544	+	589	-	- && - && -	-
ENSDARG00000087532	35.7154	1.39E-17	8.16771	8.20E-08	1.38E-06	si:ch211-278p9.1	17	7440458	7476912	-	7629	protein_coding	si:ch211-278p9.1 [Source:ZFIN;Acc:ZDB-GENE-081028-46]	SPRY
ENSDARG00000105671	1.39E-17	34.1871	-8.10538	8.20E-08	1.38E-06	or113-1	15	5321612	5323546	+	1935	protein_coding	odorant receptor, family A, subfamily 113, member 1 [Source:ZFIN;Acc:ZDB-GENE-070806-1]	-
ENSDARG00000095687	1.39E-17	34.1871	-8.10538	8.20E-08	1.38E-06	HTRA2 (1 of many)	21	4410733	4464873	+	1819	protein_coding	si:dkey-84o3.7 [Source:ZFIN;Acc:ZDB-GENE-091113-30]	-
novel.937	1.39E-17	34.1871	-8.10538	8.20E-08	1.38E-06	-	19	29915230	29915959	-	658	-	- && - && -	-
novel.1529	1.39E-17	34.1871	-8.10538	8.20E-08	1.38E-06	-	25	31086904	31091186	+	613	-	- && - && -	-
ENSDARG00000094821	35.7154	1.39E-17	8.16771	8.20E-08	1.38E-06	si:ch73-44m9.2	22	7792791	7795193	+	1470	protein_coding	si:ch73-44m9.2 [Source:ZFIN;Acc:ZDB-GENE-081031-72]	-
novel.2767	35.7154	1.39E-17	8.16771	8.20E-08	1.38E-06	-	CHR_ALT_CTG13_1_12	12929045	12932145	+	583	-	- && A2AAE1.4 RecName: Full=Uncharacterized protein KIAA1109; AltName: Full=Fragile site-associated protein homolog && -	-
ENSDARG00000002952	202.355	31.4146	2.68222	8.22E-08	1.39E-06	smo	4	14971239	14979937	+	6212	protein_coding	smoothened, frizzled class receptor [Source:ZFIN;Acc:ZDB-GENE-980526-89]	Fz
novel.954	282.429	47.1252	2.57991	8.28E-08	1.40E-06	-	2	46803	49895	+	1068	-	- && Q68CZ2.2 RecName: Full=Tensin-3; AltName: Full=Tensin-like SH2 domain-containing protein 1; AltName: Full=Tumor endothelial marker 6 && -	-
ENSDARG00000029832	232.653	37.8837	2.61428	8.29E-08	1.40E-06	slc26a1	21	20324562	20329541	-	2972	protein_coding	solute carrier family 26 (anion exchanger), member 1 [Source:ZFIN;Acc:ZDB-GENE-070112-2182]	Sulfate_transp
novel.4393	43.2899	266.148	-2.61692	8.29E-08	1.40E-06	-	CHR_ALT_CTG23_1_10	14737512	14758710	-	1720	-	- && Q5EAC2.1 RecName: Full=Glutathione synthetase; Short=GSH synthetase; Short=GSH-S; AltName: Full=Glutathione synthase && PF03199:Eukaryotic glutathione synthase|PF03917:Eukaryotic glutathione synthase, ATP binding domain	-
ENSDARG00000060308	157.99	836.348	-2.40342	8.35E-08	1.41E-06	urb1	15	5627877	5720666	-	11664	protein_coding	URB1 ribosome biogenesis 1 homolog (S. cerevisiae) [Source:ZFIN;Acc:ZDB-GENE-030131-5181]	-
ENSDARG00000001303	541.046	99.8017	2.43704	8.36E-08	1.41E-06	psmb8a	19	7105838	7144548	-	1620	protein_coding	proteasome subunit beta 8A [Source:ZFIN;Acc:ZDB-GENE-990415-141]	ABC_tran
ENSDARG00000087187	154.744	816.017	-2.39785	8.39E-08	1.41E-06	grip2a	8	7205524	7308373	-	4292	protein_coding	glutamate receptor interacting protein 2a [Source:ZFIN;Acc:ZDB-GENE-081104-132]	PDZ
novel.6158	1835.21	361.336	2.3441	8.48E-08	1.42E-06	-	CHR_ALT_CTG7_2_2	22614066	22630797	+	1899	-	- && Q6DHP1.1 RecName: Full=Claudin-7-A && PF00822:PMP-22/EMP/MP20/Claudin family	-
ENSDARG00000015156	361.421	63.7599	2.50047	8.53E-08	1.43E-06	fbln2	11	27274355	27383732	+	5774	protein_coding	fibulin 2 [Source:ZFIN;Acc:ZDB-GENE-060711-1]	EGF_CA
ENSDARG00000026871	1576.59	7818.29	-2.30996	8.61E-08	1.44E-06	uchl1	1	22647756	22652424	-	1720	protein_coding	ubiquitin carboxyl-terminal esterase L1 (ubiquitin thiolesterase) [Source:ZFIN;Acc:ZDB-GENE-030131-3844]	-
ENSDARG00000099155	78.9985	7.38668	3.39559	8.61E-08	1.44E-06	tpst2	10	44677632	44691944	+	2939	protein_coding	tyrosylprotein sulfotransferase 2 [Source:ZFIN;Acc:ZDB-GENE-040426-1400]	-
ENSDARG00000100383	445.823	80.3945	2.46933	8.62E-08	1.44E-06	il10ra	15	12377887	12388434	+	3764	protein_coding	interleukin 10 receptor, alpha [Source:ZFIN;Acc:ZDB-GENE-070905-4]	-
ENSDARG00000105162	2.17112	48.0493	-4.3958	8.72E-08	1.46E-06	CR293509.1	4	4224406	4228682	-	616	lincRNA	-	-
ENSDARG00000097908	2.17112	48.9735	-4.42321	8.72E-08	1.46E-06	BX322555.4	15	30021652	30129765	-	2770	antisense	-	-
novel.5498	2.17112	48.9735	-4.42321	8.72E-08	1.46E-06	-	CHR_ALT_CTG5_1_52	56109125	56109813	+	602	-	- && Q99J25.2 RecName: Full=rRNA methyltransferase 1, mitochondrial; AltName: Full=16S rRNA (guanosine(1145)-2'-O)-methyltransferase; AltName: Full=16S rRNA [Gm1145] 2'-O-methyltransferase; Flags: Precursor && PF08032:RNA 2'-O ribose methyltransferase substrate binding|PF00588:SpoU rRNA Methylase family	SpoU_methylase
ENSDARG00000101707	300.824	1534.08	-2.34994	8.74E-08	1.46E-06	si:ch211-156b7.4	3	26342768	26343648	+	881	protein_coding	si:ch211-156b7.4 [Source:ZFIN;Acc:ZDB-GENE-141212-376]	-
ENSDARG00000089933	1037.72	200.534	2.37072	8.74E-08	1.46E-06	rasal3	6	8470598	8489810	-	3928	protein_coding	RAS protein activator like 3 [Source:ZFIN;Acc:ZDB-GENE-101130-3]	-
ENSDARG00000013245	23.8125	165.416	-2.79033	8.75E-08	1.46E-06	wbp1la	13	28580357	28596765	+	1185	protein_coding	WW domain binding protein 1-like a [Source:ZFIN;Acc:ZDB-GENE-030131-1961]	-
ENSDARG00000090882	712.014	134.919	2.39865	8.82E-08	1.47E-06	si:rp71-36a1.5	22	6182981	6194580	-	5650	protein_coding	si:rp71-36a1.5 [Source:ZFIN;Acc:ZDB-GENE-091204-428]	I-set
novel.4179	37.8795	235.651	-2.63349	8.88E-08	1.48E-06	-	CHR_ALT_CTG22_1_1	15428459	15435142	-	845	-	- && Q8R040.2 RecName: Full=Ribonuclease P protein subunit p21; Short=RNaseP protein p21; AltName: Full=Ribonucleoprotein V && PF04032:RNAse P Rpr2/Rpp21/SNM1 subunit domain	-
ENSDARG00000098538	231.571	37.8837	2.60756	8.89E-08	1.48E-06	CABZ01112049.1	KN150189.1	3	9866	+	2871	protein_coding	-	VWD
ENSDARG00000055712	196.945	30.4905	2.68604	8.89E-08	1.48E-06	sdhda	5	30081241	30088077	-	933	protein_coding	succinate dehydrogenase complex, subunit D, integral membrane protein a [Source:ZFIN;Acc:ZDB-GENE-040718-192]	-
ENSDARG00000068387	196.945	30.4905	2.68604	8.89E-08	1.48E-06	slc6a18	19	645872	657439	-	2153	protein_coding	solute carrier family 6 (neutral amino acid transporter), member 18 [Source:ZFIN;Acc:ZDB-GENE-080219-9]	SNF
novel.2872	201.273	31.4146	2.67449	8.90E-08	1.48E-06	-	CHR_ALT_CTG13_1_9	10234345	10237438	+	1848	-	- && Q62232.2 RecName: Full=Homeobox protein SIX2; AltName: Full=Sine oculis homeobox homolog 2 && PF00046:Homeodomain	Homeobox
ENSDARG00000036005	3.25315	60.9874	-4.18043	8.90E-08	1.48E-06	pitpnb	10	4046448	4085216	+	867	protein_coding	phosphatidylinositol transfer protein, beta [Source:ZFIN;Acc:ZDB-GENE-040426-895]	IP_trans
ENSDARG00000079105	3281.95	656.139	2.32224	8.91E-08	1.48E-06	mhc2dab	8	36466771	36469117	-	1428	protein_coding	major histocompatibility complex class II DAB gene [Source:ZFIN;Acc:ZDB-GENE-980526-200]	C1-set
ENSDARG00000010572	910.034	4518.16	-2.3116	9.01E-08	1.50E-06	slc25a25a	8	2606068	2616326	-	3220	protein_coding	solute carrier family 25 (mitochondrial carrier; phosphate carrier), member 25a [Source:ZFIN;Acc:ZDB-GENE-040426-2396]	Mito_carr
novel.857	55.1928	3.69001	3.85545	9.12E-08	1.51E-06	-	18	49270915	49273839	-	1512	-	- && - && PF01498:Transposase	Transposase_5
ENSDARG00000018721	55.1928	3.69001	3.85545	9.12E-08	1.51E-06	npnt	1	50085440	50188006	+	2897	protein_coding	nephronectin [Source:ZFIN;Acc:ZDB-GENE-090312-201]	EGF_CA
ENSDARG00000112943	55.1928	3.69001	3.85545	9.12E-08	1.51E-06	adgre5b.3	1	58639497	58664854	-	2151	protein_coding	adhesion G protein-coupled receptor E5b, duplicate 3 [Source:ZFIN;Acc:ZDB-GENE-121214-275]	7tm_2
ENSDARG00000090560	547.538	101.65	2.4278	9.13E-08	1.51E-06	mfap5	16	12669765	12689080	-	1586	protein_coding	microfibril associated protein 5 [Source:ZFIN;Acc:ZDB-GENE-100922-279]	-
ENSDARG00000032405	468.546	85.0153	2.46054	9.17E-08	1.52E-06	zgc:85975	4	77975221	77979432	-	1929	protein_coding	zgc:85975 [Source:ZFIN;Acc:ZDB-GENE-040426-2417]	-
ENSDARG00000093924	10.8276	97.9534	-3.1637	9.18E-08	1.52E-06	BX890562.1	4	402626	499946	+	530	lincRNA	-	-
ENSDARG00000056896	300.824	51.7459	2.53632	9.20E-08	1.52E-06	ttc12	15	21947117	21981546	+	3534	protein_coding	tetratricopeptide repeat domain 12 [Source:ZFIN;Acc:ZDB-GENE-071016-4]	-
novel.4942	83.3268	8.31083	3.30517	9.30E-08	1.54E-06	-	CHR_ALT_CTG2_2_1	44301387	44340770	-	3031	-	- && P51892.1 RecName: Full=DNA ligase 1; AltName: Full=DNA ligase I; AltName: Full=Polydeoxyribonucleotide synthase [ATP] 1 && PF01068:ATP dependent DNA ligase domain|PF04679:ATP dependent DNA ligase C terminal region|PF04675:DNA ligase N terminus	DNA_ligase_A_M
ENSDARG00000076379	41.1258	254.134	-2.62409	9.42E-08	1.56E-06	nsmce2	16	25664078	25672591	+	878	protein_coding	NSE2/MMS21 homolog, SMC5-SMC6 complex SUMO ligase [Source:ZFIN;Acc:ZDB-GENE-081022-128]	-
ENSDARG00000017388	72.506	6.46252	3.46129	9.50E-08	1.57E-06	gstt1b	21	15713097	15720534	+	1333	protein_coding	glutathione S-transferase theta 1b [Source:ZFIN;Acc:ZDB-GENE-040426-1491]	GST_C
ENSDARG00000070109	20.5663	149.706	-2.8568	9.52E-08	1.57E-06	ncapg	1	23559478	23573230	+	3721	protein_coding	non-SMC condensin I complex, subunit G [Source:ZFIN;Acc:ZDB-GENE-041111-282]	-
ENSDARG00000017010	67.0956	382.591	-2.50948	9.62E-08	1.59E-06	scamp2l	7	57088920	57106722	+	2361	protein_coding	secretory carrier membrane protein 2, like [Source:ZFIN;Acc:ZDB-GENE-030131-6432]	-
ENSDARG00000028396	470.71	2358.42	-2.32463	9.65E-08	1.59E-06	fkbp5	6	41096058	41117242	+	4388	protein_coding	FK506 binding protein 5 [Source:ZFIN;Acc:ZDB-GENE-030616-630]	FKBP_C
ENSDARG00000005004	899.213	173.734	2.37089	9.73E-08	1.60E-06	slc5a12	25	35474987	35524166	-	2363	protein_coding	solute carrier family 5 (sodium/monocarboxylate cotransporter), member 12 [Source:ZFIN;Acc:ZDB-GENE-040426-1343]	-
ENSDARG00000091993	109.297	12.9316	3.06628	9.75E-08	1.60E-06	dicp1.1	3	464127	630986	+	1909	protein_coding	diverse immunoglobulin domain-containing protein 1.1 [Source:ZFIN;Acc:ZDB-GENE-120305-1]	V-set
novel.2259	109.297	13.8558	2.96766	9.75E-08	1.60E-06	-	9	56276432	56278275	+	1510	-	- && - && -	-
ENSDARG00000026417	42.2079	0.917475	5.33477	9.80E-08	1.61E-06	ccr12b.2	24	264839	265858	+	1020	protein_coding	chemokine (C-C motif) receptor 12b, tandem duplicate 2 [Source:ZFIN;Acc:ZDB-GENE-070301-2]	7tm_1
ENSDARG00000097493	1.08909	41.5803	-5.11131	9.80E-08	1.61E-06	si:dkey-148h10.5	6	32046202	32059110	+	851	protein_coding	si:dkey-148h10.5 [Source:ZFIN;Acc:ZDB-GENE-131127-260]	-
ENSDARG00000014329	225.079	1156.1	-2.36018	9.84E-08	1.62E-06	npm1a	10	22034477	22045119	+	1922	protein_coding	nucleophosmin 1a [Source:ZFIN;Acc:ZDB-GENE-021028-1]	-
ENSDARG00000058348	1958.57	390.908	2.3245	9.99E-08	1.64E-06	scinlb	2	10396579	10450784	-	2735	protein_coding	scinderin like b [Source:ZFIN;Acc:ZDB-GENE-040426-2068]	-
ENSDARG00000058775	249.967	41.5803	2.58391	1.01E-07	1.65E-06	2025-10-02	17	6331994	6349044	-	1996	protein_coding	organic cation transporter 2 [Source:ZFIN;Acc:ZDB-GENE-080204-92]	Sugar_tr
ENSDARG00000044073	313.809	54.5184	2.52215	1.01E-07	1.66E-06	fuca2	17	6438051	6451801	-	1983	protein_coding	alpha-L-fucosidase 2 [Source:ZFIN;Acc:ZDB-GENE-040822-39]	Alpha_L_fucos
ENSDARG00000044632	8.66347	1.39E-17	6.13891	0.0127308	0.0297482	myo7ab	21	22237964	22309466	+	6602	protein_coding	myosin VIIAb [Source:ZFIN;Acc:ZDB-GENE-091110-4]	Myosin_head
ENSDARG00000076011	343.025	60.0633	2.51111	1.04E-07	1.70E-06	si:ch211-149b19.3	23	43809484	43831195	+	4007	protein_coding	si:ch211-149b19.3 [Source:ZFIN;Acc:ZDB-GENE-110411-37]	PP2C
novel.1036	56.2749	326.218	-2.53284	1.05E-07	1.72E-06	-	2	27546626	27548482	-	1857	-	- && - && -	-
ENSDARG00000062749	66.0136	375.198	-2.50475	1.05E-07	1.72E-06	ino80b	7	7696665	7707218	+	1751	protein_coding	INO80 complex subunit B [Source:ZFIN;Acc:ZDB-GENE-061013-69]	-
ENSDARG00000110729	160.154	23.0973	2.78657	1.06E-07	1.73E-06	PCP4 (1 of many)	15	6109861	6118668	+	239	protein_coding	Purkinje cell protein 4 [Source:HGNC Symbol;Acc:HGNC:8742]	-
ENSDARG00000087573	74.6702	414.012	-2.46925	1.06E-07	1.73E-06	hdac11	11	27133560	27197452	+	1335	protein_coding	histone deacetylase 11 [Source:ZFIN;Acc:ZDB-GENE-040704-7]	Hist_deacetyl
ENSDARG00000095930	1721.59	159.871	3.42768	1.09E-13	1.12E-11	myha	5	32246872	32257316	+	5915	protein_coding	myosin, heavy chain a [Source:ZFIN;Acc:ZDB-GENE-060531-50]	Myosin_head
ENSDARG00000035601	98.4759	11.0833	3.13614	1.07E-07	1.74E-06	dao.3	5	20197138	20205075	-	1384	protein_coding	D-amino-acid oxidase, tandem duplicate 3 [Source:ZFIN;Acc:ZDB-GENE-040426-1894]	DAO
ENSDARG00000100162	122.282	648.746	-2.40635	1.07E-07	1.75E-06	CABZ01059120.1	20	48452655	48470599	-	1658	protein_coding	-	-
novel.51	248.885	41.5803	2.57765	1.07E-07	1.75E-06	-	1	1358655	1361420	-	2264	-	- && - && -	-
ENSDARG00000093999	75.7523	418.633	-2.46454	1.10E-07	1.79E-06	si:ch73-376l24.6	5	63375386	63387138	+	2329	protein_coding	si:ch73-376l24.6 [Source:ZFIN;Acc:ZDB-GENE-100921-87]	-
novel.956	575.672	2850.07	-2.30745	1.10E-07	1.79E-06	-	2	156175	168263	+	2620	-	- && Q9BXT6.1 RecName: Full=RNA helicase Mov10l1; AltName: Full=Moloney leukemia virus 10-like protein 1; Short=MOV10-like protein 1 && PF13086:AAA domain	-
ENSDARG00000045016	82.2447	8.31083	3.28634	1.11E-07	1.81E-06	npffl	11	276057	279328	-	1009	protein_coding	neuropeptide FF-amide peptide precursor like [Source:ZFIN;Acc:ZDB-GENE-030806-1]	-
ENSDARG00000005392	7.5814	81.3187	-3.40314	1.11E-07	1.81E-06	slc5a5	8	13364950	13382351	+	2029	protein_coding	solute carrier family 5 (sodium/iodide cotransporter), member 5 [Source:ZFIN;Acc:ZDB-GENE-060503-585]	-
ENSDARG00000042291	72.506	403.846	-2.47576	1.11E-07	1.81E-06	dlx6a	19	41419519	41467041	+	1823	protein_coding	distal-less homeobox 6a [Source:ZFIN;Acc:ZDB-GENE-980526-448]	Homeobox
ENSDARG00000104114	199.109	1021.18	-2.35793	1.11E-07	1.81E-06	kmt5ab	5	69785990	69793797	+	1906	protein_coding	lysine methyltransferase 5Ab [Source:ZFIN;Acc:ZDB-GENE-071004-17]	SET
ENSDARG00000101749	60.6032	4.61419	3.67761	1.12E-07	1.82E-06	zgc:92161	3	49043917	49058326	+	1874	protein_coding	zgc:92161 [Source:ZFIN;Acc:ZDB-GENE-040912-22]	adh_short
ENSDARG00000078654	1008.5	4937.72	-2.2915	1.12E-07	1.82E-06	tpx2	23	32028574	32039790	+	4317	protein_coding	TPX2, microtubule-associated, homolog (Xenopus laevis) [Source:ZFIN;Acc:ZDB-GENE-030131-9652]	-
ENSDARG00000037852	282.429	1423.18	-2.33269	1.13E-07	1.84E-06	zgc:101663	23	383782	397300	+	5189	protein_coding	zgc:101663 [Source:ZFIN;Acc:ZDB-GENE-041114-149]	-
novel.910	76.8343	422.329	-2.45678	1.14E-07	1.84E-06	-	19	47924720	47927294	+	553	-	- && Q9HAW4.3 RecName: Full=Claspin; Short=hClaspin && -	-
ENSDARG00000021974	68.1777	383.515	-2.48991	1.14E-07	1.84E-06	sfr1	13	24742724	24745288	-	1221	protein_coding	SWI5-dependent homologous recombination repair protein 1 [Source:ZFIN;Acc:ZDB-GENE-070410-27]	-
novel.141	48.7003	2.76583	4.07476	1.15E-07	1.86E-06	-	10	35644210	35644519	+	310	-	- && - && -	-
novel.531	48.7003	2.76583	4.07476	1.15E-07	1.86E-06	-	15	282601	289295	-	1147	-	- && - && -	-
ENSDARG00000078259	2.17112	47.1252	-4.36786	1.15E-07	1.86E-06	bnip1a	14	24248391	24251057	-	928	protein_coding	BCL2 interacting protein 1a [Source:ZFIN;Acc:ZDB-GENE-081107-44]	-
ENSDARG00000096599	48.7003	1.84164	4.62902	1.15E-07	1.86E-06	AL928650.3	1	8587230	8590009	+	1232	lincRNA	-	-
ENSDARG00000003519	172.057	888.1	-2.36706	1.15E-07	1.86E-06	aprt	7	55530532	55539805	-	2742	protein_coding	adenine phosphoribosyltransferase [Source:ZFIN;Acc:ZDB-GENE-040426-1492]	Pribosyltran
ENSDARG00000006029	14.0738	117.36	-3.04945	1.15E-07	1.86E-06	lta4h	4	7653607	7673165	-	2183	protein_coding	leukotriene A4 hydrolase [Source:ZFIN;Acc:ZDB-GENE-040426-2477]	-
novel.4342	15.1559	122.905	-3.00996	1.16E-07	1.87E-06	-	CHR_ALT_CTG22_1_9	22457833	22473909	+	1928	-	- && L0N7N1.1 RecName: Full=Kinesin-like protein KIF14 && -	-
ENSDARG00000093597	147.169	766.113	-2.37917	1.17E-07	1.87E-06	oip5	13	33256847	33259799	+	758	protein_coding	opa interacting protein 5 [Source:ZFIN;Acc:ZDB-GENE-090313-328]	-
novel.5601	1.39E-17	33.2629	-8.066	1.17E-07	1.87E-06	-	CHR_ALT_CTG5_2_6	29720787	29744401	+	1225	-	- && Q9H8H2.2 RecName: Full=Probable ATP-dependent RNA helicase DDX31; AltName: Full=DEAD box protein 31; AltName: Full=Helicain && -	-
novel.470	1.39E-17	33.2629	-8.066	1.17E-07	1.87E-06	-	14	9576009	9580965	-	1323	-	- && - && -	-
ENSDARG00000090740	1.39E-17	33.2629	-8.066	1.17E-07	1.87E-06	zmp:0000001003	3	7545733	7546740	-	1008	protein_coding	zmp:0000001003 [Source:ZFIN;Acc:ZDB-GENE-130530-1006]	zf-C2H2
ENSDARG00000097659	1.39E-17	33.2629	-8.066	1.17E-07	1.87E-06	BX936406.2	16	3928067	3931689	+	331	lincRNA	-	-
ENSDARG00000028800	1.39E-17	33.2629	-8.066	1.17E-07	1.87E-06	CYTH2	16	5612547	5636376	+	1366	protein_coding	si:dkey-283b15.4 [Source:ZFIN;Acc:ZDB-GENE-100921-55]	Sec7
ENSDARG00000036888	1.39E-17	33.2629	-8.066	1.17E-07	1.87E-06	zgc:153935	25	27714932	27735763	-	2511	protein_coding	zgc:153935 [Source:ZFIN;Acc:ZDB-GENE-061103-148]	-
novel.4104	1.39E-17	33.2629	-8.066	1.17E-07	1.87E-06	-	CHR_ALT_CTG21_1_12	21000162	21002147	+	1266	-	- && Q91619.1 RecName: Full=Nodal homolog; AltName: Full=Nodal-related protein 1; AltName: Full=Xnr-1; Short=Xnr1; Short=nr-1; Flags: Precursor && PF00019:Transforming growth factor beta like domain	-
novel.5329	1.39E-17	33.2629	-8.066	1.17E-07	1.87E-06	-	CHR_ALT_CTG5_1_17	28143940	28150117	-	891	-	- && O95858.1 RecName: Full=Tetraspanin-15; Short=Tspan-15; AltName: Full=Tetraspan NET-7; AltName: Full=Transmembrane 4 superfamily member 15 && PF00335:Tetraspanin family	Tetraspannin
novel.5654	34.6333	1.39E-17	8.12347	1.17E-07	1.87E-06	-	CHR_ALT_CTG6_1_13	22033688	22046303	-	1210	-	- && Q4R8V8.2 RecName: Full=Cilia- and flagella-associated protein 100; AltName: Full=Coiled-coil domain-containing protein 37 && -	-
ENSDARG00000006911	34.6333	1.39E-17	8.12347	1.17E-07	1.87E-06	wnt8b	13	29991090	30006260	-	3669	protein_coding	wingless-type MMTV integration site family, member 8b [Source:ZFIN;Acc:ZDB-GENE-990415-279]	wnt
ENSDARG00000102116	34.6333	1.39E-17	8.12347	1.17E-07	1.87E-06	CABZ01072487.2	KN150032.1	20270	25655	+	2298	protein_coding	-	-
ENSDARG00000037158	942.496	4605.95	-2.2888	1.17E-07	1.87E-06	rcc1	16	34185613	34195002	-	2049	protein_coding	regulator of chromosome condensation 1 [Source:ZFIN;Acc:ZDB-GENE-040426-2216]	-
ENSDARG00000016704	54.1107	3.69001	3.82695	1.17E-07	1.87E-06	pbld	13	22839821	22843805	-	1422	protein_coding	phenazine biosynthesis like protein domain containing [Source:ZFIN;Acc:ZDB-GENE-050522-217]	-
ENSDARG00000106212	54.1107	3.69001	3.82695	1.17E-07	1.87E-06	LO017965.1	3	31257172	31258459	-	821	protein_coding	-	-
ENSDARG00000030357	183.96	940.777	-2.35374	1.18E-07	1.89E-06	zgc:66313	17	43863708	43888569	+	3600	protein_coding	zgc:66313 [Source:ZFIN;Acc:ZDB-GENE-040426-1606]	-
novel.6552	266.198	45.2769	2.55212	1.19E-07	1.90E-06	-	KN149921.1	1652	26916	-	2862	-	- && P98088.4 RecName: Full=Mucin-5AC; Short=MUC-5AC; AltName: Full=Gastric mucin; AltName: Full=Lewis B blood group antigen; Short=LeB; AltName: Full=Major airway glycoprotein; AltName: Full=Mucin-5 subtype AC, tracheobronchial; AltName: Full=Tracheobronchial mucin; Short=TBM; Flags: Precursor && -	-
ENSDARG00000089413	21651.3	4467.33	2.27693	1.19E-07	1.90E-06	mbpb	16	6803342	6849781	-	2792	protein_coding	myelin basic protein b [Source:ZFIN;Acc:ZDB-GENE-030429-21]	-
ENSDARG00000012816	145.005	755.023	-2.37949	1.20E-07	1.92E-06	dia1a	2	8261109	8312199	+	1990	protein_coding	deleted in autism 1a [Source:ZFIN;Acc:ZDB-GENE-041114-148]	-
ENSDARG00000097753	58.439	333.611	-2.51083	1.21E-07	1.92E-06	slirp	17	17763167	17764801	-	548	protein_coding	SRA stem-loop interacting RNA binding protein [Source:ZFIN;Acc:ZDB-GENE-030729-30]	RRM_1
ENSDARG00000071001	93.0655	10.1591	3.17879	1.21E-07	1.93E-06	si:dkeyp-85e10.1	19	7838644	7861280	+	4541	protein_coding	si:dkeyp-85e10.1 [Source:ZFIN;Acc:ZDB-GENE-050208-148]	-
ENSDARG00000006272	9.74554	91.4843	-3.21545	1.21E-07	1.93E-06	mpp5a	17	34186632	34239514	+	3052	protein_coding	membrane protein, palmitoylated 5a (MAGUK p55 subfamily member 5) [Source:ZFIN;Acc:ZDB-GENE-020712-1]	PDZ
ENSDARG00000000516	93.0655	10.1591	3.17879	1.21E-07	1.93E-06	ankar	9	41045874	41077934	-	4335	protein_coding	ankyrin and armadillo repeat containing [Source:ZFIN;Acc:ZDB-GENE-030616-533]	Arm
ENSDARG00000002840	813.729	158.947	2.35502	1.23E-07	1.96E-06	si:dkey-28b4.8	1	44651727	44704261	-	5496	protein_coding	si:dkey-28b4.8 [Source:ZFIN;Acc:ZDB-GENE-090501-2]	E1-E2_ATPase
ENSDARG00000062794	301.906	1507.28	-2.31934	1.24E-07	1.97E-06	trim36	8	391590	410770	-	3906	protein_coding	tripartite motif containing 36 [Source:ZFIN;Acc:ZDB-GENE-040426-2936]	zf-B_box
ENSDARG00000019651	97.3938	11.0833	3.12022	1.25E-07	1.98E-06	zgc:162239	21	40786804	40799404	-	1099	protein_coding	zgc:162239 [Source:ZFIN;Acc:ZDB-GENE-070424-28]	GTP_CDC
ENSDARG00000103347	10.8276	96.1051	-3.13625	1.25E-07	1.98E-06	cyp2aa3	23	42482137	42493876	+	1704	protein_coding	cytochrome P450, family 2, subfamily AA, polypeptide 3 [Source:ZFIN;Acc:ZDB-GENE-031030-8]	p450
ENSDARG00000099572	6280.38	1293.8	2.27912	1.25E-07	1.98E-06	hmgn2	16	51180938	51184126	+	1270	protein_coding	high mobility group nucleosomal binding domain 2 [Source:ZFIN;Acc:ZDB-GENE-051030-81]	-
ENSDARG00000054076	6.49933	75.7738	-3.51993	1.26E-07	1.99E-06	tatdn3	20	37820990	37827383	+	1352	protein_coding	TatD DNase domain containing 3 [Source:ZFIN;Acc:ZDB-GENE-050522-192]	-
ENSDARG00000090038	76.8343	7.38668	3.35558	1.26E-07	1.99E-06	BX248410.1	4	20566371	20571302	+	2831	protein_coding	-	-
ENSDARG00000038754	577.836	2837.13	-2.29547	1.26E-07	2.00E-06	plk3	2	35603637	35611789	+	3466	protein_coding	polo-like kinase 3 (Drosophila) [Source:ZFIN;Acc:ZDB-GENE-030131-6134]	Pkinase
novel.4244	260.787	44.3527	2.55218	1.27E-07	2.02E-06	-	CHR_ALT_CTG22_1_20	29226935	29255763	+	1616	-	- && P97369.2 RecName: Full=Neutrophil cytosol factor 4; Short=NCF-4; AltName: Full=Neutrophil NADPH oxidase factor 4; AltName: Full=p40-phox; Short=p40phox && PF00564:PB1 domain|PF00018:SH3 domain	SH3_1
ENSDARG00000095743	69.2598	385.364	-2.47417	1.28E-07	2.03E-06	sox11b	20	30032628	30035326	-	2699	protein_coding	SRY (sex determining region Y)-box 11b [Source:ZFIN;Acc:ZDB-GENE-980526-466]	HMG_box
ENSDARG00000024815	66.0136	5.53835	3.54404	1.29E-07	2.04E-06	ogfrl2	11	20091255	20096018	-	3053	protein_coding	opioid growth factor receptor-like 2 [Source:ZFIN;Acc:ZDB-GENE-030616-523]	-
ENSDARG00000036426	157.99	23.0973	2.76695	1.29E-07	2.04E-06	zgc:103586	7	20518218	20521608	+	2137	protein_coding	zgc:103586 [Source:ZFIN;Acc:ZDB-GENE-041114-88]	-
novel.2364	19.4842	141.388	-2.85193	1.31E-07	2.07E-06	-	CHR_ALT_CTG10_1_25	26950848	26954029	-	1980	-	- && Q2TBW5.1 RecName: Full=Zinc finger HIT domain-containing protein 2 && -	-
novel.3375	806.154	157.099	2.35839	1.31E-07	2.07E-06	-	CHR_ALT_CTG17_1_13	21376370	21422545	-	2424	-	- && Q5R5V5.1 RecName: Full=V-type proton ATPase subunit B, brain isoform; Short=V-ATPase subunit B 2; AltName: Full=Vacuolar proton pump subunit B 2 && PF02874:ATP synthase alpha/beta family, beta-barrel domain|PF00006:ATP synthase alpha/beta family, nucleotide-binding domain	ATP-synt_ab
ENSDARG00000006758	201.273	32.3388	2.63283	1.32E-07	2.08E-06	fam234b	3	1191370	1204341	-	3525	protein_coding	family with sequence similarity 234, member B [Source:ZFIN;Acc:ZDB-GENE-030131-3308]	-
ENSDARG00000079957	642.761	3142.1	-2.28917	1.32E-07	2.08E-06	tceb3l	13	2315110	2336584	-	2033	protein_coding	transcription elongation factor B (SIII), polypeptide 3, like [Source:ZFIN;Acc:ZDB-GENE-131029-2]	Elongin_A
ENSDARG00000052997	81.1627	8.31083	3.26726	1.33E-07	2.10E-06	sema4e	2	49569017	49603681	+	2983	protein_coding	semaphorin 4e [Source:ZFIN;Acc:ZDB-GENE-990715-7]	Sema
ENSDARG00000002685	125.528	654.291	-2.38086	1.33E-07	2.10E-06	fam113	7	24830576	24838857	-	2039	protein_coding	family with sequence similarity 113 [Source:ZFIN;Acc:ZDB-GENE-041212-23]	-
ENSDARG00000095191	1.08909	40.6561	-5.07899	1.33E-07	2.10E-06	si:dkey-57k2.7	2	37460640	37462462	-	1126	protein_coding	si:dkey-57k2.7 [Source:ZFIN;Acc:ZDB-GENE-070912-559]	-
novel.5775	41.1258	0.917475	5.29741	1.33E-07	2.10E-06	-	CHR_ALT_CTG6_1_39	39126721	39141522	-	1633	-	- && - && -	-
novel.1233	385.226	70.2289	2.45332	1.34E-07	2.11E-06	-	21	29306373	29605987	-	3036	-	- && Q9Y4D8.5 RecName: Full=Probable E3 ubiquitin-protein ligase HECTD4; AltName: Full=HECT domain-containing protein 4; AltName: Full=HECT-type E3 ubiquitin transferase HECTD4 && -	-
novel.4184	37.8795	229.182	-2.59335	1.34E-07	2.11E-06	-	CHR_ALT_CTG22_1_10	23624307	23641962	-	1500	-	- && A2AVA0.1 RecName: Full=Sushi, von Willebrand factor type A, EGF and pentraxin domain-containing protein 1; AltName: Full=Polydom; Flags: Precursor && -	-
ENSDARG00000025718	56.2749	321.597	-2.51226	1.35E-07	2.12E-06	cxxc1b	11	25539698	25550845	+	2149	protein_coding	CXXC finger protein 1b [Source:ZFIN;Acc:ZDB-GENE-030728-4]	zf-CXXC
ENSDARG00000024681	111.461	586.828	-2.3952	1.35E-07	2.13E-06	pane1	1	55161083	55166611	-	943	protein_coding	proliferation associated nuclear element [Source:ZFIN;Acc:ZDB-GENE-040611-4]	-
ENSDARG00000040666	415.525	2046.06	-2.29953	1.36E-07	2.14E-06	nifk	9	38158570	38162095	+	1559	protein_coding	nucleolar protein interacting with the FHA domain of MKI67 [Source:ZFIN;Acc:ZDB-GENE-021231-4]	RRM_1
ENSDARG00000117107	283.511	48.9735	2.53008	1.37E-07	2.15E-06	CABZ01058647.1	5	4564233	4571382	+	2937	protein_coding	-	-
novel.3750	596.231	114.588	2.37805	1.38E-07	2.16E-06	-	CHR_ALT_CTG18_2_9	21954284	21958097	-	1438	-	- && - && -	-
ENSDARG00000023369	442.576	82.2428	2.42605	1.38E-07	2.17E-06	mxd	25	19718504	19731255	+	2472	protein_coding	myxovirus (influenza virus) resistance D [Source:ZFIN;Acc:ZDB-GENE-030721-8]	-
ENSDARG00000054300	336.533	60.0633	2.48355	1.38E-07	2.17E-06	dhrs1	2	38261748	38269675	+	1339	protein_coding	dehydrogenase/reductase (SDR family) member 1 [Source:ZFIN;Acc:ZDB-GENE-030616-591]	adh_short
ENSDARG00000021794	345.19	1708.74	-2.30709	1.39E-07	2.17E-06	hmmr	14	28545198	28562971	+	3313	protein_coding	hyaluronan-mediated motility receptor (RHAMM) [Source:ZFIN;Acc:ZDB-GENE-030131-731]	-
novel.3972	166.647	25.8697	2.68119	1.40E-07	2.19E-06	-	CHR_ALT_CTG1_2_6	22705774	22719600	-	2129	-	- && Q9W735.2 RecName: Full=Prominin-1-A; AltName: Full=Prominin-like protein 1 && PF05478:Prominin	Prominin
ENSDARG00000013752	49740.9	10378.2	2.26087	1.42E-07	2.21E-06	tnni2a.3	25	31264155	31275944	+	1676	protein_coding	troponin I type 2a (skeletal, fast), tandem duplicate 3 [Source:ZFIN;Acc:ZDB-GENE-040718-80]	-
novel.5846	59.5211	4.61419	3.65167	1.42E-07	2.21E-06	-	CHR_ALT_CTG6_2_1	9134853	9148032	+	1387	-	- && Q567I4.1 RecName: Full=PI-PLC X domain-containing protein 1 && -	-
novel.1798	59.5211	4.61419	3.65167	1.42E-07	2.21E-06	-	4	43877802	43879240	-	1439	-	- && - && -	-
ENSDARG00000007092	147.169	756.871	-2.36167	1.42E-07	2.22E-06	xab2	3	53317040	53350547	+	2903	protein_coding	XPA binding protein 2 [Source:ZFIN;Acc:ZDB-GENE-040426-685]	-
novel.5780	70.3419	6.46252	3.41765	1.42E-07	2.22E-06	-	CHR_ALT_CTG6_1_4	8210120	8218517	-	2098	-	- && Q6P112.1 RecName: Full=Ral guanine nucleotide dissociation stimulator-like 1; Short=RalGDS-like 1 && PF00617:RasGEF domain|PF00788:Ras association (RalGDS/AF-6) domain	RA
ENSDARG00000008030	3054.71	306.811	3.31505	2.93E-13	2.58E-11	myl9b	6	1787160	1799561	+	2957	protein_coding	myosin, light chain 9b, regulatory [Source:ZFIN;Acc:ZDB-GENE-040426-2296]	-
novel.675	9.74554	90.5602	-3.20082	1.43E-07	2.22E-06	-	16	42784758	42790172	-	1822	-	- && - && -	-
ENSDARG00000089511	102.804	541.545	-2.39588	1.43E-07	2.22E-06	si:ch73-78o10.1	24	31896724	31905000	-	1212	protein_coding	si:ch73-78o10.1 [Source:ZFIN;Acc:ZDB-GENE-131127-427]	-
ENSDARG00000103969	19.4842	1.84164	3.3126	0.00159793	0.00534184	smyhc2	24	40680153	40700596	-	5896	protein_coding	slow myosin heavy chain 2 [Source:ZFIN;Acc:ZDB-GENE-070822-12]	Myosin_head
ENSDARG00000074915	169.893	861.3	-2.34111	1.46E-07	2.27E-06	etaa1	1	51537250	51545917	+	2429	protein_coding	ETAA1, ATR kinase activator [Source:ZFIN;Acc:ZDB-GENE-080204-12]	-
ENSDARG00000010437	93.0655	497.185	-2.41602	1.46E-07	2.28E-06	fam46c	9	20780813	20784047	+	1936	protein_coding	family with sequence similarity 46, member C [Source:ZFIN;Acc:ZDB-GENE-030131-5365]	-
ENSDARG00000027381	47.6182	276.314	-2.53384	1.47E-07	2.28E-06	ccdc171	23	45155156	45339439	-	5554	protein_coding	coiled-coil domain containing 171 [Source:ZFIN;Acc:ZDB-GENE-110411-270]	-
ENSDARG00000019213	136.349	19.4007	2.80465	1.47E-07	2.28E-06	zgc:136929	14	21140612	21199502	+	3317	protein_coding	zgc:136929 [Source:ZFIN;Acc:ZDB-GENE-060421-4235]	2-Hacid_dh_C
ENSDARG00000014680	18.4022	135.843	-2.87619	1.47E-07	2.28E-06	znf710a	18	26048128	26094678	+	2452	protein_coding	zinc finger protein 710a [Source:ZFIN;Acc:ZDB-GENE-030131-5559]	-
ENSDARG00000074868	11.9097	100.726	-3.0679	1.47E-07	2.29E-06	AL929017.1	22	2328299	2340398	+	2336	processed_transcript	-	-
ENSDARG00000012944	2885.91	301.266	3.25935	6.75E-13	5.52E-11	myhz2	5	32206378	32217579	+	5990	protein_coding	myosin, heavy polypeptide 2, fast muscle specific [Source:ZFIN;Acc:ZDB-GENE-020604-1]	Myosin_head
ENSDARG00000110151	132.02	18.4765	2.82808	1.48E-07	2.29E-06	ank3b	12	7653863	7655322	-	980	protein_coding	ankyrin 3b [Source:ZFIN;Acc:ZDB-GENE-060621-2]	Death
ENSDARG00000006604	169.893	860.376	-2.33956	1.49E-07	2.31E-06	nectin3b	21	21448996	21515466	-	2620	protein_coding	nectin cell adhesion molecule 3b [Source:ZFIN;Acc:ZDB-GENE-050327-14]	V-set
ENSDARG00000076004	187.206	946.322	-2.33699	1.49E-07	2.31E-06	ppp2r3b	9	34484454	34509997	-	3074	protein_coding	protein phosphatase 2, regulatory subunit B'', beta [Source:ZFIN;Acc:ZDB-GENE-070912-268]	-
ENSDARG00000090870	3311.16	15848.2	-2.25887	1.49E-07	2.31E-06	si:ch1073-263o8.2	21	43630438	43636631	-	4214	protein_coding	si:ch1073-263o8.2 [Source:ZFIN;Acc:ZDB-GENE-030131-5362]	-
ENSDARG00000053279	1104.81	221.789	2.31584	1.50E-07	2.33E-06	apln	14	33722950	33757715	+	5000	protein_coding	apelin [Source:ZFIN;Acc:ZDB-GENE-070521-8]	-
novel.5670	756.379	3661.47	-2.27507	1.51E-07	2.33E-06	-	CHR_ALT_CTG6_1_14	18203444	18203960	-	517	-	- && - && -	-
novel.3859	623.283	3025.66	-2.27908	1.52E-07	2.34E-06	-	CHR_ALT_CTG1_1_23	24375524	24390876	+	2541	-	- && P09417.2 RecName: Full=Dihydropteridine reductase; AltName: Full=HDHPR; AltName: Full=Quinoid dihydropteridine reductase; AltName: Full=Short chain dehydrogenase/reductase family 33C member 1 && -	-
novel.6305	47.6182	1.84164	4.59668	1.52E-07	2.34E-06	-	CHR_ALT_CTG8_1_6	21406338	21424771	+	1699	-	- && A6PWD2.1 RecName: Full=Forkhead-associated domain-containing protein 1; Short=FHA domain-containing protein 1 && -	-
novel.1830	47.6182	1.84164	4.59668	1.52E-07	2.34E-06	-	4	68332055	68333364	-	915	-	- && - && -	-
novel.4976	47.6182	2.76583	4.04242	1.52E-07	2.34E-06	-	CHR_ALT_CTG3_1_16	24211197	24212564	-	1249	-	- && - && -	-
ENSDARG00000086362	2.17112	46.201	-4.33937	1.52E-07	2.34E-06	pou6f2	24	10039165	10272212	+	4587	protein_coding	POU class 6 homeobox 2 [Source:ZFIN;Acc:ZDB-GENE-091118-71]	Homeobox
ENSDARG00000023299	666.566	3228.04	-2.27564	1.53E-07	2.36E-06	snu13b	12	10443785	10447178	+	761	protein_coding	SNU13 homolog, small nuclear ribonucleoprotein b (U4/U6.U5) [Source:ZFIN;Acc:ZDB-GENE-030131-9670]	-
ENSDARG00000055172	165.565	24.9456	2.72401	1.54E-07	2.37E-06	si:ch211-256m1.8	3	25154078	25165189	+	5367	protein_coding	si:ch211-256m1.8 [Source:ZFIN;Acc:ZDB-GENE-131127-417]	Asparaginase_2
novel.3613	24.8946	164.492	-2.71845	1.54E-07	2.37E-06	-	CHR_ALT_CTG18_1_24	21720643	21739411	-	3598	-	- && Q501V0.2 RecName: Full=Serine/threonine-protein kinase H1 homolog && PF00069:Protein kinase domain	Pkinase
ENSDARG00000074100	31.3871	198.686	-2.65779	1.54E-07	2.37E-06	zgc:163014	17	45114015	45125537	-	1300	protein_coding	zgc:163014 [Source:ZFIN;Acc:ZDB-GENE-070424-100]	-
ENSDARG00000045601	249.967	1243.9	-2.31453	1.55E-07	2.38E-06	cax1	4	14981854	14990926	+	2610	protein_coding	cation/H+ exchanger protein 1 [Source:ZFIN;Acc:ZDB-GENE-030131-3044]	Na_Ca_ex
ENSDARG00000018006	100.64	528.607	-2.39166	1.58E-07	2.43E-06	vrk1	17	18773961	18797245	-	1620	protein_coding	vaccinia related kinase 1 [Source:ZFIN;Acc:ZDB-GENE-040426-2709]	Pkinase
ENSDARG00000070746	100.64	528.607	-2.39166	1.58E-07	2.43E-06	zgc:110788	6	36839509	36844020	+	1395	protein_coding	zgc:110788 [Source:ZFIN;Acc:ZDB-GENE-050227-13]	-
ENSDARG00000042337	154.744	785.52	-2.34291	1.59E-07	2.45E-06	chrac1	19	41515759	41518951	-	936	protein_coding	chromatin accessibility complex 1 [Source:ZFIN;Acc:ZDB-GENE-050227-18]	-
ENSDARG00000110105	4.3352	63.7599	-3.84279	1.60E-07	2.46E-06	CABZ01044235.1	2	13688624	13691834	-	3127	protein_coding	-	-
ENSDARG00000093577	4.3352	63.7599	-3.84279	1.60E-07	2.46E-06	CT025897.1	13	17464402	17465106	+	591	processed_transcript	-	-
ENSDARG00000041060	785.595	155.251	2.33819	1.63E-07	2.49E-06	lgals9l3	15	31054200	31067589	-	2454	protein_coding	lectin, galactoside-binding, soluble, 9 (galectin 9)-like 3 [Source:ZFIN;Acc:ZDB-GENE-040718-159]	-
ENSDARG00000057683	280.265	48.9735	2.51347	1.63E-07	2.49E-06	mcm6	6	12968101	12985390	+	3218	protein_coding	minichromosome maintenance complex component 6 [Source:ZFIN;Acc:ZDB-GENE-030909-6]	MCM
ENSDARG00000029720	140.677	20.3248	2.78301	1.63E-07	2.49E-06	si:dkeyp-9d4.2	1	8017069	8020589	-	1418	protein_coding	si:dkeyp-9d4.2 [Source:ZFIN;Acc:ZDB-GENE-090312-156]	-
ENSDARG00000005704	299.742	53.5942	2.48062	1.64E-07	2.51E-06	eps8l3b	8	25308003	25329967	-	3266	protein_coding	EPS8-like 3b [Source:ZFIN;Acc:ZDB-GENE-040426-1335]	-
ENSDARG00000039521	220.751	1096.96	-2.31242	1.65E-07	2.52E-06	ssx2ipa	2	1988036	2008463	+	2758	protein_coding	synovial sarcoma, X breakpoint 2 interacting protein a [Source:ZFIN;Acc:ZDB-GENE-040426-1756]	-
ENSDARG00000056279	32.4692	202.382	-2.63565	1.65E-07	2.52E-06	ccdc157	8	36541949	36554732	-	3743	protein_coding	coiled-coil domain containing 157 [Source:ZFIN;Acc:ZDB-GENE-030616-155]	-
ENSDARG00000012860	51.9466	292.949	-2.49293	1.66E-07	2.54E-06	tmprss4b	5	37890521	37913074	+	3146	protein_coding	transmembrane protease, serine 4b [Source:ZFIN;Acc:ZDB-GENE-030131-5862]	-
ENSDARG00000052648	1.39E-17	32.3388	-8.02551	1.67E-07	2.54E-06	hs3st4	3	44541322	44753325	-	1269	protein_coding	heparan sulfate (glucosamine) 3-O-sulfotransferase 4 [Source:ZFIN;Acc:ZDB-GENE-070202-8]	Sulfotransfer_1
ENSDARG00000035468	1.39E-17	32.3388	-8.02551	1.67E-07	2.54E-06	slc25a25b	5	31779911	31806613	+	1755	protein_coding	solute carrier family 25 (mitochondrial carrier; phosphate carrier), member 25b [Source:ZFIN;Acc:ZDB-GENE-060526-340]	Mito_carr
novel.3218	33.5512	1.39E-17	8.07783	1.67E-07	2.54E-06	-	CHR_ALT_CTG16_1_11	21805291	21806874	+	947	-	- && Q6MFZ5.1 RecName: Full=E3 ubiquitin-protein ligase TRIM39; AltName: Full=RING finger protein 23; AltName: Full=Tripartite motif-containing protein 39 && -	-
ENSDARG00000105016	33.5512	1.39E-17	8.07783	1.67E-07	2.54E-06	RF00213	KN149795.1	17232	17300	-	69	snoRNA	-	-
ENSDARG00000092766	1.39E-17	32.3388	-8.02551	1.67E-07	2.54E-06	si:dkeyp-68b7.7	2	57913490	57918314	-	1378	protein_coding	si:dkeyp-68b7.7 [Source:ZFIN;Acc:ZDB-GENE-070912-672]	-
ENSDARG00000096781	1.39E-17	32.3388	-8.02551	1.67E-07	2.54E-06	CR932362.1	12	34481728	34551766	-	566	lincRNA	-	-
ENSDARG00000071725	1.39E-17	32.3388	-8.02551	1.67E-07	2.54E-06	znf1167	22	1940595	1945452	+	693	protein_coding	zinc finger protein 1167 [Source:ZFIN;Acc:ZDB-GENE-050208-547]	zf-C2H2
ENSDARG00000043986	1.39E-17	32.3388	-8.02551	1.67E-07	2.54E-06	setd6	25	17349265	17357165	-	1764	protein_coding	SET domain containing 6 [Source:ZFIN;Acc:ZDB-GENE-030131-1067]	SET
ENSDARG00000101536	1.39E-17	32.3388	-8.02551	1.67E-07	2.54E-06	rpp25a	25	29083447	29087925	-	917	protein_coding	ribonuclease P and MRP subunit p25, a [Source:NCBI gene;Acc:100000532]	-
novel.2721	1.39E-17	32.3388	-8.02551	1.67E-07	2.54E-06	-	CHR_ALT_CTG12_2_1	19214145	19215687	+	567	-	- && Q9Y3M2.1 RecName: Full=Protein chibby homolog 1; AltName: Full=ARPP-binding protein; AltName: Full=Cytosolic leucine-rich protein; AltName: Full=PIGEA-14; AltName: Full=PKD2 interactor, Golgi and endoplasmic reticulum-associated 1 && -	-
novel.3625	1.39E-17	32.3388	-8.02551	1.67E-07	2.54E-06	-	CHR_ALT_CTG18_1_27	24388436	24476870	-	743	-	- && - && -	-
novel.5488	1.39E-17	32.3388	-8.02551	1.67E-07	2.54E-06	-	CHR_ALT_CTG5_1_5	10071335	10080436	+	901	-	- && Q8K3A0.2 RecName: Full=Iron-sulfur cluster co-chaperone protein HscB, mitochondrial; AltName: Full=Hsc20; Flags: Precursor && PF07743:HSCB C-terminal oligomerisation domain	-
ENSDARG00000100045	33.5512	1.39E-17	8.07783	1.67E-07	2.54E-06	pimr184	8	48768873	48770603	-	1277	protein_coding	Pim proto-oncogene, serine/threonine kinase, related 184 [Source:ZFIN;Acc:ZDB-GENE-141217-1]	Pkinase
ENSDARG00000078416	164.483	24.9456	2.71455	1.69E-07	2.57E-06	zeb2b	6	840434	957906	-	7622	protein_coding	zinc finger E-box binding homeobox 2b [Source:ZFIN;Acc:ZDB-GENE-080717-1]	-
ENSDARG00000099399	10.8276	94.2568	-3.10828	1.70E-07	2.57E-06	thrsp	KN150570.1	13067	13540	+	474	protein_coding	thyroid hormone responsive [Source:ZFIN;Acc:ZDB-GENE-081022-19]	-
ENSDARG00000060354	11.9097	99.8017	-3.05462	1.71E-07	2.59E-06	samd7	2	37227011	37242537	+	2180	protein_coding	sterile alpha motif domain containing 7 [Source:ZFIN;Acc:ZDB-GENE-070912-549]	SAM_1
ENSDARG00000007494	331.123	1620.03	-2.29018	1.72E-07	2.60E-06	st3gal8	11	26568492	26590429	-	1918	protein_coding	ST3 beta-galactoside alpha-2,3-sialyltransferase 8 [Source:ZFIN;Acc:ZDB-GENE-050417-286]	Glyco_transf_29
ENSDARG00000068637	4462.49	935.232	2.25429	1.73E-07	2.61E-06	si:ch211-281l24.3	15	40137564	40175894	-	12217	protein_coding	si:ch211-281l24.3 [Source:ZFIN;Acc:ZDB-GENE-131121-575]	-
ENSDARG00000099076	123.364	633.959	-2.36039	1.74E-07	2.63E-06	CU467646.3	4	77122707	77125693	-	2613	protein_coding	-	-
ENSDARG00000004618	69.2598	6.46252	3.39532	1.74E-07	2.63E-06	stx2a	21	17951286	17956739	-	2149	protein_coding	syntaxin 2a [Source:ZFIN;Acc:ZDB-GENE-040801-80]	-
ENSDARG00000032963	69.2598	6.46252	3.39532	1.74E-07	2.63E-06	her12	23	21444922	21446985	-	1050	protein_coding	hairy-related 12 [Source:ZFIN;Acc:ZDB-GENE-040824-5]	HLH
ENSDARG00000031588	183.96	29.5663	2.63191	1.75E-07	2.63E-06	si:dkey-239b22.1	12	38929663	38974869	+	16486	protein_coding	si:dkey-239b22.1 [Source:ZFIN;Acc:ZDB-GENE-131119-12]	Zona_pellucida
ENSDARG00000058358	7868.87	1656.07	2.2483	1.75E-07	2.63E-06	krt8	23	10249626	10254288	-	2902	protein_coding	keratin 8 [Source:ZFIN;Acc:ZDB-GENE-030411-5]	Filament
ENSDARG00000055620	101.722	529.531	-2.37877	1.78E-07	2.68E-06	acad9	11	26685982	26701611	-	2353	protein_coding	acyl-CoA dehydrogenase family, member 9 [Source:ZFIN;Acc:ZDB-GENE-060616-196]	-
ENSDARG00000056339	291.086	1427.8	-2.29383	1.79E-07	2.69E-06	stk31	16	21491891	21540077	-	4526	protein_coding	serine/threonine kinase 31 [Source:ZFIN;Acc:ZDB-GENE-140106-59]	Pkinase
ENSDARG00000057173	58.439	4.61419	3.62525	1.79E-07	2.70E-06	ifit8	13	17694845	17697158	+	2136	protein_coding	interferon-induced protein with tetratricopeptide repeats 8 [Source:ZFIN;Acc:ZDB-GENE-051127-17]	-
ENSDARG00000016038	3.25315	57.2908	-4.09042	1.79E-07	2.70E-06	hacd3	18	18982077	18995283	+	1694	protein_coding	3-hydroxyacyl-CoA dehydratase 3 [Source:ZFIN;Acc:ZDB-GENE-040426-1200]	-
ENSDARG00000013576	145.005	21.249	2.76294	1.79E-07	2.70E-06	gadd45bb	2	36939749	36941988	+	1485	protein_coding	growth arrest and DNA-damage-inducible, beta b [Source:ZFIN;Acc:ZDB-GENE-050223-1]	-
ENSDARG00000036915	69.2598	377.046	-2.4427	1.80E-07	2.71E-06	dolpp1	21	3897680	3918450	+	1341	protein_coding	dolichyldiphosphatase 1 [Source:ZFIN;Acc:ZDB-GENE-041024-11]	-
ENSDARG00000028275	198.027	32.3388	2.60938	1.81E-07	2.72E-06	sult1st1	8	46499098	46509194	-	1614	protein_coding	sulfotransferase family 1, cytosolic sulfotransferase 1 [Source:ZFIN;Acc:ZDB-GENE-030131-2144]	Sulfotransfer_1
ENSDARG00000099006	198.027	32.3388	2.60938	1.81E-07	2.72E-06	CABZ01029938.1	KN150700.2	501	64827	-	10509	protein_coding	-	NACHT
ENSDARG00000098175	19.4842	138.616	-2.82338	1.82E-07	2.73E-06	dgkab	11	2480293	2504750	-	3118	protein_coding	diacylglycerol kinase, alpha b [Source:ZFIN;Acc:ZDB-GENE-121105-5]	C1_1
ENSDARG00000076017	19.4842	138.616	-2.82338	1.82E-07	2.73E-06	tmem69	6	33875137	33878665	-	1074	protein_coding	transmembrane protein 69 [Source:ZFIN;Acc:ZDB-GENE-081022-98]	-
ENSDARG00000043011	30.305	191.292	-2.65354	1.84E-07	2.76E-06	chst14	20	25739979	25748407	-	1707	protein_coding	carbohydrate (N-acetylgalactosamine 4-0) sulfotransferase 14 [Source:ZFIN;Acc:ZDB-GENE-040401-3]	-
ENSDARG00000093070	6.49933	73.9255	-3.48436	1.84E-07	2.76E-06	thumpd2	17	24623561	24631253	+	1528	protein_coding	THUMP domain containing 2 [Source:ZFIN;Acc:ZDB-GENE-090428-2]	-
ENSDARG00000073961	189.37	943.549	-2.31619	1.85E-07	2.77E-06	si:ch211-160j14.2	21	32052080	32060993	-	833	protein_coding	si:ch211-160j14.2 [Source:ZFIN;Acc:ZDB-GENE-091118-113]	-
ENSDARG00000055713	675.223	133.071	2.342	1.85E-07	2.78E-06	fmnl1a	3	37196258	37235300	+	6855	protein_coding	formin-like 1a [Source:ZFIN;Acc:ZDB-GENE-120215-83]	FH2
ENSDARG00000059388	163.401	24.9456	2.70504	1.86E-07	2.79E-06	bdh1	24	3328354	3336400	+	1202	protein_coding	3-hydroxybutyrate dehydrogenase, type 1 [Source:ZFIN;Acc:ZDB-GENE-070410-130]	adh_short
ENSDARG00000105394	58.439	324.37	-2.47031	1.87E-07	2.80E-06	gemin6	11	45468730	45470370	-	1641	protein_coding	gem (nuclear organelle) associated protein 6 [Source:ZFIN;Acc:ZDB-GENE-090218-1]	-
ENSDARG00000012881	3123.96	653.367	2.25718	1.89E-07	2.82E-06	slc4a1a	3	20065861	20092124	-	3556	protein_coding	solute carrier family 4 (anion exchanger), member 1a (Diego blood group) [Source:ZFIN;Acc:ZDB-GENE-010525-1]	Band_3_cyto
ENSDARG00000075837	16.238	123.83	-2.92201	1.90E-07	2.83E-06	si:dkey-1d7.3	21	18405585	18445953	+	5217	protein_coding	si:dkey-1d7.3 [Source:ZFIN;Acc:ZDB-GENE-091118-46]	-
ENSDARG00000090904	7.5814	78.5462	-3.35317	1.91E-07	2.85E-06	RNF219	6	4528631	4536338	+	2043	protein_coding	ring finger protein 219 [Source:HGNC Symbol;Acc:HGNC:20308]	-
novel.5053	617.873	121.981	2.33938	1.92E-07	2.87E-06	-	CHR_ALT_CTG3_1_29	62389542	62400719	-	3655	-	- && O19045.1 RecName: Full=Coagulation factor X; AltName: Full=Stuart factor; Contains: RecName: Full=Factor X light chain; Contains: RecName: Full=Factor X heavy chain; Contains: RecName: Full=Activated factor Xa heavy chain; Flags: Precursor && PF00089:Trypsin|PF00594:Vitamin K-dependent carboxylation/gamma-carboxyglutamic (GLA) domain	Trypsin
ENSDARG00000011573	584.329	114.588	2.34897	1.92E-07	2.87E-06	abcb11a	9	48755638	48817119	+	5051	protein_coding	ATP-binding cassette, sub-family B (MDR/TAP), member 11a [Source:ZFIN;Acc:ZDB-GENE-050517-13]	ABC_membrane
novel.1608	546.456	106.271	2.36089	1.94E-07	2.89E-06	-	3	44043965	44048156	+	3782	-	- && - && -	-
novel.3912	14.0738	108.119	-2.93126	1.96E-07	2.92E-06	-	CHR_ALT_CTG1_1_37	34607425	34609129	-	427	-	- && - && -	-
ENSDARG00000062561	35.7154	214.396	-2.58179	1.97E-07	2.93E-06	adck1	17	17491226	17759220	-	3764	protein_coding	aarF domain containing kinase 1 [Source:ZFIN;Acc:ZDB-GENE-080401-5]	ABC1
novel.4608	253.213	44.3527	2.50967	1.97E-07	2.93E-06	-	CHR_ALT_CTG24_1_10	22345370	22378588	+	2167	-	- && - && -	-
novel.2153	190.452	944.473	-2.30939	1.97E-07	2.94E-06	-	8	7644128	7662438	+	2692	-	- && - && -	-
novel.5636	9.74554	88.7119	-3.17111	1.97E-07	2.94E-06	-	CHR_ALT_CTG5_3_3	56956273	56969846	-	2661	-	- && P31483.3 RecName: Full=Nucleolysin TIA-1 isoform p40; AltName: Full=RNA-binding protein TIA-1; AltName: Full=T-cell-restricted intracellular antigen-1; Short=TIA-1; AltName: Full=p40-TIA-1 && PF00076:RNA recognition motif. (a.k.a. RRM, RBD, or RNP domain)	RRM_1
ENSDARG00000031885	338.697	62.8357	2.42784	1.98E-07	2.95E-06	psmb12	19	7115223	7119456	+	873	protein_coding	proteasome subunit beta 12 [Source:ZFIN;Acc:ZDB-GENE-001208-1]	Proteasome
ENSDARG00000000369	167.729	26.7939	2.64013	2.01E-07	2.98E-06	prkag3b	9	14090329	14108896	-	1361	protein_coding	protein kinase, AMP-activated, gamma 3b non-catalytic subunit [Source:ZFIN;Acc:ZDB-GENE-060421-6938]	CBS
ENSDARG00000040503	399.293	75.7738	2.39561	2.01E-07	2.98E-06	sb:cb81	18	49309953	49318823	-	2447	protein_coding	sb:cb81 [Source:ZFIN;Acc:ZDB-GENE-030131-9939]	zf-CCCH
novel.2812	46.5362	2.76583	4.00934	2.01E-07	2.98E-06	-	CHR_ALT_CTG13_1_25	22727528	22735698	+	2193	-	- && Q9WTK5.1 RecName: Full=Nuclear factor NF-kappa-B p100 subunit; AltName: Full=DNA-binding factor KBF2; AltName: Full=Nuclear factor of kappa light polypeptide gene enhancer in B-cells 2; Contains: RecName: Full=Nuclear factor NF-kappa-B p52 subunit && -	-
novel.1921	2.17112	45.2769	-4.3103	2.01E-07	2.98E-06	-	5	4653500	4654778	-	462	-	- && - && -	-
ENSDARG00000006868	46.5362	2.76583	4.00934	2.01E-07	2.98E-06	trh	8	54220551	54223316	-	1768	protein_coding	thyrotropin-releasing hormone [Source:ZFIN;Acc:ZDB-GENE-020930-1]	-
novel.1963	205.602	34.1871	2.58364	2.04E-07	3.02E-06	-	6	238732	240209	+	1354	-	- && - && -	-
ENSDARG00000101175	109.297	561.876	-2.36078	2.05E-07	3.03E-06	mcu	13	4722200	4848889	-	1323	protein_coding	mitochondrial calcium uniporter [Source:ZFIN;Acc:ZDB-GENE-061013-24]	-
ENSDARG00000078114	666.566	132.147	2.33343	2.06E-07	3.05E-06	si:ch73-237c6.1	8	23689992	23701880	-	3659	protein_coding	si:ch73-237c6.1 [Source:ZFIN;Acc:ZDB-GENE-081105-55]	TSP_1
ENSDARG00000041623	222.915	1091.41	-2.29104	2.08E-07	3.07E-06	mt2	18	17534627	17535979	+	594	protein_coding	metallothionein 2 [Source:ZFIN;Acc:ZDB-GENE-030131-4174]	-
ENSDARG00000029944	134.184	678.319	-2.33676	2.11E-07	3.12E-06	parpbp	4	17337763	17353972	-	4071	protein_coding	PARP1 binding protein [Source:ZFIN;Acc:ZDB-GENE-060421-5714]	-
ENSDARG00000032630	4581.52	972.198	2.23635	2.11E-07	3.12E-06	neb	9	22805138	22892838	-	19942	protein_coding	nebulin [Source:ZFIN;Acc:ZDB-GENE-041111-216]	-
ENSDARG00000058666	393.883	74.8496	2.39361	2.12E-07	3.13E-06	dennd2da	8	12989372	13029297	-	2538	protein_coding	DENN/MADD domain containing 2Da [Source:ZFIN;Acc:ZDB-GENE-061013-542]	uDENN
ENSDARG00000101319	63.8494	345.625	-2.43435	2.12E-07	3.13E-06	si:ch73-299h12.6	21	2289254	2299002	-	919	protein_coding	si:ch73-299h12.6 [Source:ZFIN;Acc:ZDB-GENE-081031-44]	zf-C2H2
ENSDARG00000104228	42.2079	246.741	-2.54416	2.13E-07	3.15E-06	lypla1	7	58843700	58851786	+	939	protein_coding	lysophospholipase I [Source:ZFIN;Acc:ZDB-GENE-050417-87]	Abhydrolase_2
ENSDARG00000101169	903.541	183.899	2.29584	2.14E-07	3.15E-06	grap2b	6	427317	442276	-	2741	protein_coding	GRB2-related adaptor protein 2b [Source:ZFIN;Acc:ZDB-GENE-040426-1485]	SH2
novel.3401	5.41726	67.4564	-3.6101	2.14E-07	3.15E-06	-	CHR_ALT_CTG17_1_16	23465105	23490658	+	2997	-	- && Q80WE4.3 RecName: Full=Kinesin-like protein KIF20B; AltName: Full=Kinesin family member 20B; AltName: Full=Kinesin-related motor interacting with PIN1; AltName: Full=M-phase phosphoprotein 1; Short=MPP1 && -	-
ENSDARG00000055835	68.1777	6.46252	3.37264	2.14E-07	3.15E-06	slc26a6	8	26268100	26288506	+	3694	protein_coding	solute carrier family 26, member 6 [Source:ZFIN;Acc:ZDB-GENE-081105-83]	Sulfate_transp
ENSDARG00000004898	126.61	640.428	-2.3376	2.14E-07	3.15E-06	zp2l2	6	9945303	9952103	-	1259	protein_coding	zona pellucida glycoprotein 2, like 2 [Source:ZFIN;Acc:ZDB-GENE-060818-4]	Zona_pellucida
novel.3589	141.759	710.664	-2.32479	2.15E-07	3.17E-06	-	CHR_ALT_CTG18_1_22	20646544	20676766	-	1670	-	- && A4D7T3.1 RecName: Full=Ankyrin repeat, SAM and basic leucine zipper domain-containing protein 1; AltName: Full=Germ cell-specific ankyrin, SAM and basic leucine zipper domain-containing protein && -	-
ENSDARG00000102624	501.009	2392.61	-2.25542	2.15E-07	3.17E-06	kif22	12	5048044	5071836	+	2317	protein_coding	kinesin family member 22 [Source:ZFIN;Acc:ZDB-GENE-080204-34]	Kinesin
ENSDARG00000087193	354.928	1705.05	-2.26384	2.16E-07	3.17E-06	prrg2	3	32416948	32424303	+	1674	protein_coding	proline rich Gla (G-carboxyglutamic acid) 2 [Source:ZFIN;Acc:ZDB-GENE-130625-1]	-
ENSDARG00000011049	100.64	518.441	-2.36365	2.16E-07	3.18E-06	slc17a9b	23	17522867	17549145	+	3066	protein_coding	solute carrier family 17 (vesicular nucleotide transporter), member 9b [Source:ZFIN;Acc:ZDB-GENE-040718-380]	MFS_1
novel.1388	48.7003	274.466	-2.49183	2.17E-07	3.19E-06	-	23	2463278	2467422	-	1710	-	- && - && -	-
ENSDARG00000012215	475.039	2269.7	-2.25611	2.18E-07	3.20E-06	umps	9	11576502	11587070	-	1696	protein_coding	uridine monophosphate synthetase [Source:ZFIN;Acc:ZDB-GENE-040426-785]	Pribosyltran
ENSDARG00000077178	175.303	868.693	-2.30824	2.19E-07	3.21E-06	zgc:152977	12	10478666	10512911	-	3282	protein_coding	zgc:152977 [Source:ZFIN;Acc:ZDB-GENE-060825-353]	-
ENSDARG00000059857	64.9315	349.322	-2.42549	2.19E-07	3.21E-06	blvra	2	49844630	49860723	-	1227	protein_coding	biliverdin reductase A [Source:ZFIN;Acc:ZDB-GENE-060929-312]	GFO_IDH_MocA
ENSDARG00000098022	113.625	15.7041	2.84457	2.21E-07	3.25E-06	CR936378.1	9	13796845	13810161	-	1598	antisense	-	-
ENSDARG00000030743	134.184	676.47	-2.33282	2.22E-07	3.25E-06	sptlc3	13	34804243	34862484	-	2738	protein_coding	serine palmitoyltransferase, long chain base subunit 3 [Source:ZFIN;Acc:ZDB-GENE-041210-281]	Aminotran_1_2
ENSDARG00000071565	142.841	21.249	2.74126	2.22E-07	3.25E-06	hnf4g	24	23646644	23675446	-	3490	protein_coding	hepatocyte nuclear factor 4, gamma [Source:ZFIN;Acc:ZDB-GENE-060929-100]	Hormone_recep
ENSDARG00000101986	175.303	867.769	-2.30671	2.23E-07	3.27E-06	irf6	22	1170294	1182165	+	2751	protein_coding	interferon regulatory factor 6 [Source:ZFIN;Acc:ZDB-GENE-040426-1137]	IRF
ENSDARG00000000542	53.0286	297.569	-2.48582	2.23E-07	3.27E-06	gtf2e1	9	27688274	27720612	-	6403	protein_coding	general transcription factor IIE, polypeptide 1, alpha [Source:ZFIN;Acc:ZDB-GENE-041210-221]	TFIIE_alpha
ENSDARG00000099902	73.5881	7.38668	3.2934	2.23E-07	3.27E-06	il17rc	11	37250839	37275790	+	5353	protein_coding	interleukin 17 receptor C [Source:ZFIN;Acc:ZDB-GENE-120111-3]	-
ENSDARG00000088741	556.195	109.967	2.3371	2.25E-07	3.29E-06	BX322530.1	16	14093781	14167673	-	8354	lincRNA	-	Bromodomain
novel.5081	57.3569	4.61419	3.59834	2.27E-07	3.31E-06	-	CHR_ALT_CTG3_1_8	15279385	15289376	+	1131	-	- && Q5U4P2.3 RecName: Full=Aspartate beta-hydroxylase domain-containing protein 1 && PF05118:Aspartyl/Asparaginyl beta-hydroxylase	-
ENSDARG00000036809	3.25315	56.3667	-4.06701	2.27E-07	3.31E-06	si:ch211-106j24.1	7	15373412	15413188	-	7158	protein_coding	si:ch211-106j24.1 [Source:ZFIN;Acc:ZDB-GENE-130530-595]	-
ENSDARG00000038500	3.25315	56.3667	-4.06701	2.27E-07	3.31E-06	cep41	25	18436301	18445279	+	1229	protein_coding	centrosomal protein 41 [Source:ZFIN;Acc:ZDB-GENE-040704-35]	Rhodanese
ENSDARG00000007430	246.72	43.4286	2.5025	2.28E-07	3.32E-06	prdm12b	5	63509761	63515210	-	3027	protein_coding	PR domain containing 12b [Source:ZFIN;Acc:ZDB-GENE-041114-172]	-
ENSDARG00000097514	7.5814	77.6221	-3.33613	2.29E-07	3.34E-06	CR854989.1	16	32305253	32364200	+	2242	lincRNA	-	-
ENSDARG00000033533	11.9097	97.0292	-3.01403	2.30E-07	3.36E-06	ccdc115	23	19198244	19201328	+	1005	protein_coding	coiled-coil domain containing 115 [Source:ZFIN;Acc:ZDB-GENE-050227-20]	-
ENSDARG00000071498	88.7372	10.1591	3.11017	2.33E-07	3.39E-06	fhl1a	14	31651533	31668498	+	1757	protein_coding	four and a half LIM domains 1a [Source:ZFIN;Acc:ZDB-GENE-040206-1]	LIM
ENSDARG00000043816	164.483	812.32	-2.30331	2.40E-07	3.47E-06	st6galnac1.2	12	20691310	20700872	+	1937	protein_coding	ST6 (alpha-N-acetyl-neuraminyl-2,3-beta-galactosyl-1,3)-N-acetylgalactosaminide alpha-2,6-sialyltransferase 1, tandem duplicate 2 [Source:ZFIN;Acc:ZDB-GENE-041014-161]	Glyco_transf_29
ENSDARG00000097976	32.4692	1.39E-17	8.03071	2.40E-07	3.47E-06	CR812464.1	3	50728859	50749116	-	650	lincRNA	-	-
ENSDARG00000021982	32.4692	1.39E-17	8.03071	2.40E-07	3.47E-06	sh3bp2	10	15224660	15241223	+	1485	protein_coding	SH3-domain binding protein 2 [Source:ZFIN;Acc:ZDB-GENE-091204-268]	PH
novel.5224	32.4692	1.39E-17	8.03071	2.40E-07	3.47E-06	-	CHR_ALT_CTG4_1_5	10828050	10829059	+	1010	-	- && - && -	-
ENSDARG00000038293	1.39E-17	31.4146	-7.98385	2.40E-07	3.47E-06	zgc:103559	6	27126620	27139396	-	1528	protein_coding	zgc:103559 [Source:ZFIN;Acc:ZDB-GENE-041212-22]	Amidohydro_1
ENSDARG00000112654	32.4692	1.39E-17	8.03071	2.40E-07	3.47E-06	si:dkey-23f9.8	11	11374021	11375944	+	1015	protein_coding	si:dkey-23f9.8 [Source:ZFIN;Acc:ZDB-GENE-141216-39]	-
ENSDARG00000114719	1.39E-17	31.4146	-7.98385	2.40E-07	3.47E-06	CABZ01068246.1	15	45338623	45356635	-	1506	protein_coding	-	TIR
novel.1413	1.39E-17	31.4146	-7.98385	2.40E-07	3.47E-06	-	23	45073787	45075043	-	1257	-	- && - && -	-
ENSDARG00000031506	1.39E-17	31.4146	-7.98385	2.40E-07	3.47E-06	flvcr2b	20	46311242	46349064	+	2580	protein_coding	feline leukemia virus subgroup C cellular receptor family, member 2b [Source:ZFIN;Acc:ZDB-GENE-041210-312]	MFS_1
ENSDARG00000097747	1.39E-17	31.4146	-7.98385	2.40E-07	3.47E-06	CU464118.1	3	39371873	39454903	-	596	lincRNA	-	-
ENSDARG00000092118	1.39E-17	31.4146	-7.98385	2.40E-07	3.47E-06	BX571701.1	13	2854325	2856272	-	363	processed_transcript	-	-
ENSDARG00000094345	1.39E-17	31.4146	-7.98385	2.40E-07	3.47E-06	si:dkey-261l7.2	23	31253297	31266586	-	2616	protein_coding	si:dkey-261l7.2 [Source:ZFIN;Acc:ZDB-GENE-090313-288]	-
ENSDARG00000086489	1.39E-17	31.4146	-7.98385	2.40E-07	3.47E-06	CU179643.1	11	8984557	9513048	-	2710	lincRNA	-	-
ENSDARG00000068782	1.39E-17	31.4146	-7.98385	2.40E-07	3.47E-06	sparta	10	34889328	34907477	-	2188	protein_coding	spartin a [Source:ZFIN;Acc:ZDB-GENE-080204-37]	-
ENSDARG00000089974	1.39E-17	31.4146	-7.98385	2.40E-07	3.47E-06	SLC15A5	25	28555584	28579761	+	2382	protein_coding	si:ch211-190o6.3 [Source:ZFIN;Acc:ZDB-GENE-131121-351]	-
novel.112	1.39E-17	31.4146	-7.98385	2.40E-07	3.47E-06	-	10	859470	884467	+	1166	-	- && - && -	-
novel.1443	1.39E-17	31.4146	-7.98385	2.40E-07	3.47E-06	-	24	33547319	33548392	+	693	-	- && Q8VHE6.2 RecName: Full=Dynein heavy chain 5, axonemal; AltName: Full=Axonemal beta dynein heavy chain 5; Short=mDNAH5; AltName: Full=Ciliary dynein heavy chain 5 && PF12774:Hydrolytic ATP binding site of dynein motor region	-
novel.1996	1.39E-17	31.4146	-7.98385	2.40E-07	3.47E-06	-	6	50790221	50991973	+	1117	-	- && - && -	-
novel.2057	1.39E-17	31.4146	-7.98385	2.40E-07	3.47E-06	-	7	9080137	9126726	+	638	-	- && P41413.3 RecName: Full=Proprotein convertase subtilisin/kexin type 5; AltName: Full=Proprotein convertase 5; Short=PC5; AltName: Full=Proprotein convertase 6; Short=PC6; AltName: Full=Subtilisin/kexin-like protease PC5; Short=rPC5; Flags: Precursor && -	-
ENSDARG00000060010	441.494	85.0153	2.37476	2.42E-07	3.48E-06	iqgap2	5	46077710	46196708	+	9208	protein_coding	IQ motif containing GTPase activating protein 2 [Source:ZFIN;Acc:ZDB-GENE-030131-2878]	CH
ENSDARG00000068621	1128.61	233.803	2.27053	2.43E-07	3.50E-06	si:ch211-181d7.3	15	42741272	42760110	-	8431	protein_coding	si:ch211-181d7.3 [Source:ZFIN;Acc:ZDB-GENE-121214-30]	NACHT
ENSDARG00000036670	141.759	21.249	2.7303	2.47E-07	3.56E-06	aplnrb	10	8629275	8631361	+	2087	protein_coding	apelin receptor b [Source:ZFIN;Acc:ZDB-GENE-050913-90]	7tm_1
ENSDARG00000014717	44.372	253.21	-2.50954	2.48E-07	3.57E-06	dync1h1	17	918005	945883	-	5295	protein_coding	dynein, cytoplasmic 1, heavy chain 1 [Source:ZFIN;Acc:ZDB-GENE-030131-7050]	-
ENSDARG00000028148	663.32	133.071	2.31635	2.48E-07	3.57E-06	pax2a	13	29770837	29805529	+	5138	protein_coding	paired box 2a [Source:ZFIN;Acc:ZDB-GENE-990415-8]	PAX
ENSDARG00000068820	612.463	2885.18	-2.23576	2.49E-07	3.58E-06	h2afva	5	13647288	13652687	+	1359	protein_coding	H2A histone family, member Va [Source:ZFIN;Acc:ZDB-GENE-020717-1]	Histone
ENSDARG00000056156	4.3352	61.9116	-3.80043	2.49E-07	3.58E-06	npdc1b	5	28870372	28915130	-	3891	protein_coding	neural proliferation, differentiation and control, 1b [Source:ZFIN;Acc:ZDB-GENE-140106-58]	NPDC1
ENSDARG00000101955	1.08909	38.8078	-5.01208	2.51E-07	3.59E-06	znf1159	22	1734981	1738040	+	473	protein_coding	zinc finger protein 1159 [Source:ZFIN;Acc:ZDB-GENE-050208-794]	zf-C2H2
novel.1984	1.08909	38.8078	-5.01208	2.51E-07	3.59E-06	-	6	23620644	23664586	+	835	-	- && Q6ZPJ3.3 RecName: Full=(E3-independent) E2 ubiquitin-conjugating enzyme UBE2O; AltName: Full=E2/E3 hybrid ubiquitin-protein ligase UBE2O; AltName: Full=Ubiquitin carrier protein O; AltName: Full=Ubiquitin-conjugating enzyme E2 O; AltName: Full=Ubiquitin-conjugating enzyme E2 of 230 kDa; Short=Ubiquitin-conjugating enzyme E2-230K; AltName: Full=Ubiquitin-protein ligase O && -	-
novel.2935	1.08909	38.8078	-5.01208	2.51E-07	3.59E-06	-	CHR_ALT_CTG14_1_17	23680318	23689503	+	1392	-	- && P34932.4 RecName: Full=Heat shock 70 kDa protein 4; AltName: Full=HSP70RY; AltName: Full=Heat shock 70-related protein APG-2 && PF00012:Hsp70 protein	HSP70
ENSDARG00000097948	1.08909	38.8078	-5.01208	2.51E-07	3.59E-06	BX901883.3	3	29835271	29863580	-	1133	antisense	-	-
ENSDARG00000099518	333.287	62.8357	2.40461	2.52E-07	3.61E-06	si:ch211-119e14.1	7	18606798	18617187	-	3041	protein_coding	si:ch211-119e14.1 [Source:ZFIN;Acc:ZDB-GENE-141216-162]	-
ENSDARG00000060645	27.0588	173.734	-2.67753	2.52E-07	3.61E-06	sirt7	22	38935060	38946971	+	2694	protein_coding	sirtuin 7 [Source:ZFIN;Acc:ZDB-GENE-050208-612]	SIR2
ENSDARG00000103020	51.9466	3.69001	3.7682	2.53E-07	3.62E-06	si:dkey-237i9.8	6	18142623	18181589	+	2298	protein_coding	si:dkey-237i9.8 [Source:ZFIN;Acc:ZDB-GENE-120215-145]	-
ENSDARG00000062592	91.9834	10.1591	3.16194	1.43E-07	2.22E-06	myl10	10	33171501	33179988	+	1107	protein_coding	myosin, light chain 10, regulatory [Source:ZFIN;Acc:ZDB-GENE-050417-421]	-
ENSDARG00000088820	98.4759	503.655	-2.35324	2.59E-07	3.70E-06	FP326649.1	3	240636	250145	+	1684	protein_coding	-	zf-C2H2
ENSDARG00000051729	102.804	13.8558	2.87941	2.63E-07	3.76E-06	nfatc3b	25	36219436	36248053	-	3663	protein_coding	nuclear factor of activated T cells 3b [Source:ZFIN;Acc:ZDB-GENE-100922-25]	RHD
ENSDARG00000052011	67.0956	6.46252	3.3496	2.63E-07	3.76E-06	rrad	7	44960188	44963154	-	1747	protein_coding	Ras-related associated with diabetes [Source:ZFIN;Acc:ZDB-GENE-030131-5607]	Ras
ENSDARG00000116994	67.0956	6.46252	3.3496	2.63E-07	3.76E-06	CABZ01109480.1	14	1537536	1543834	-	738	protein_coding	-	Ded_cyto
ENSDARG00000016699	198.027	33.2629	2.5689	2.63E-07	3.76E-06	trpa1a	2	30116486	30135446	-	4245	protein_coding	transient receptor potential cation channel, subfamily A, member 1a [Source:ZFIN;Acc:ZDB-GENE-050105-6]	Ion_trans
ENSDARG00000019998	99.558	507.351	-2.34804	2.64E-07	3.76E-06	slc30a7	22	16123090	16154771	-	1942	protein_coding	solute carrier family 30 (zinc transporter), member 7 [Source:ZFIN;Acc:ZDB-GENE-030131-5650]	-
novel.4835	164.483	26.7939	2.61195	2.66E-07	3.79E-06	-	CHR_ALT_CTG25_2_3	27824418	27842164	-	2334	-	- && Q8WXK1.3 RecName: Full=Ankyrin repeat and SOCS box protein 15; Short=ASB-15 && PF07525:SOCS box	SOCS_box
ENSDARG00000055917	25.9767	163.568	-2.64923	2.66E-07	3.79E-06	nipa1	6	37745719	37749711	-	1559	protein_coding	non imprinted in Prader-Willi/Angelman syndrome 1 [Source:ZFIN;Acc:ZDB-GENE-041010-164]	DUF803
ENSDARG00000091650	97.3938	12.0075	3.00598	2.68E-07	3.81E-06	igflr1	15	37436430	37454153	+	1248	protein_coding	IGF-like family receptor 1 [Source:ZFIN;Acc:ZDB-GENE-121211-3]	-
ENSDARG00000103148	11.9097	96.1051	-3.00025	2.68E-07	3.81E-06	nectin4	2	58026496	58075414	-	2134	protein_coding	nectin cell adhesion molecule 4 [Source:ZFIN;Acc:ZDB-GENE-070912-114]	V-set
novel.5428	973.876	201.458	2.2725	2.71E-07	3.85E-06	-	CHR_ALT_CTG5_1_37	38756812	38795241	-	2526	-	- && A2BHJ4.1 RecName: Full=CCR4-NOT transcription complex subunit 6-like && PF13855:Leucine rich repeat	-
ENSDARG00000003940	54.1107	298.494	-2.46121	2.71E-07	3.86E-06	mtfr1l	17	24718272	24727255	+	3084	protein_coding	mitochondrial fission regulator 1-like [Source:ZFIN;Acc:ZDB-GENE-030131-6228]	-
ENSDARG00000033950	72.506	7.38668	3.27206	2.72E-07	3.86E-06	lamb2l	23	20261570	20325731	-	7065	protein_coding	laminin, beta 2-like [Source:ZFIN;Acc:ZDB-GENE-030131-4205]	Laminin_EGF
ENSDARG00000090253	6.49933	71.153	-3.42931	2.72E-07	3.86E-06	zgc:113223	11	7253077	7261717	-	1193	protein_coding	zgc:113223 [Source:ZFIN;Acc:ZDB-GENE-050320-127]	Tetraspannin
novel.6221	470.71	92.4085	2.34706	2.73E-07	3.88E-06	-	CHR_ALT_CTG8_1_17	30907394	30915456	+	1729	-	- && Q8BNI4.2 RecName: Full=Derlin-2; AltName: Full=Degradation in endoplasmic reticulum protein 2; AltName: Full=Der1-like protein 2; AltName: Full=F-LANa && PF04511:Der1-like family	-
novel.3526	9.74554	86.8636	-3.14078	2.75E-07	3.90E-06	-	CHR_ALT_CTG18_1_11	13058643	13063107	-	1031	-	- && Q08CD5.1 RecName: Full=Transmembrane protein 5 && -	-
novel.2503	77.9164	8.31083	3.20846	2.75E-07	3.90E-06	-	CHR_ALT_CTG11_1_2	5922977	5928591	-	1582	-	- && Q6AX59.1 RecName: Full=Protein ABHD8; AltName: Full=Alpha/beta hydrolase domain-containing protein 8; Short=Abhydrolase domain-containing protein 8 && -	-
ENSDARG00000012446	7.5814	76.6979	-3.31888	2.75E-07	3.90E-06	AL935128.1	7	9008372	9046302	+	5414	protein_coding	-	RNB
ENSDARG00000013771	972.794	201.458	2.27089	2.75E-07	3.90E-06	ctss2.2	16	29514473	29519977	+	1445	protein_coding	cathepsin S, ortholog 2, tandem duplicate 2 [Source:ZFIN;Acc:ZDB-GENE-050626-55]	Peptidase_C1
ENSDARG00000056162	108.215	547.089	-2.33666	2.77E-07	3.92E-06	nr2c2ap	22	18156000	18160269	+	721	protein_coding	nuclear receptor 2C2-associated protein [Source:ZFIN;Acc:ZDB-GENE-050208-758]	-
ENSDARG00000011157	146.087	722.678	-2.30562	2.77E-07	3.93E-06	arhgef18a	2	37504244	37537904	-	4244	protein_coding	rho/rac guanine nucleotide exchange factor (GEF) 18a [Source:ZFIN;Acc:ZDB-GENE-040516-14]	RhoGEF
ENSDARG00000067608	78.9985	413.088	-2.38486	2.79E-07	3.95E-06	zswim7	5	62726349	62771433	+	898	protein_coding	zinc finger, SWIM-type containing 7 [Source:ZFIN;Acc:ZDB-GENE-030131-4255]	-
ENSDARG00000096979	154.744	24.0214	2.68074	2.81E-07	3.97E-06	NPC2 (1 of many)	17	43021662	43022468	-	516	protein_coding	zgc:193725 [Source:ZFIN;Acc:ZDB-GENE-080723-11]	-
novel.779	424.181	82.2428	2.36482	2.82E-07	3.98E-06	-	17	43509419	43511965	-	2250	-	- && - && -	-
ENSDARG00000057437	168.811	27.718	2.60071	2.83E-07	4.01E-06	apodb	24	26306362	26328721	-	1059	protein_coding	apolipoprotein Db [Source:ZFIN;Acc:ZDB-GENE-051023-8]	Lipocalin_2
ENSDARG00000017121	984.697	204.23	2.26873	2.84E-07	4.01E-06	mafba	23	3405665	3409140	-	3476	protein_coding	v-maf avian musculoaponeurotic fibrosarcoma oncogene homolog Ba [Source:ZFIN;Acc:ZDB-GENE-980526-515]	bZIP_Maf
ENSDARG00000111877	133.102	661.684	-2.31262	2.85E-07	4.02E-06	bcl7ba	10	33240410	33251876	-	5567	protein_coding	BCL tumor suppressor 7Ba [Source:ZFIN;Acc:ZDB-GENE-040426-2193]	-
[truncated: 11,291 more rows]
